# Supplementary material for: Bugs on Drugs: Paracetamol Exposure Reveals Genotype-Specific Generational Effects on Life History Traits in Drosophila melanogaster
Source: Insects. 2024 Oct 1;15(10):763. doi: 10.3390/insects15100763 (PMC11509061; doi:10.3390/insects15100763)
Supplement: Supplementary file 1 [file insects-15-00763-s001.zip]

Archive with 6 entries (6 files):
- Exp_1_survival.csv
- Exp_2_activity.csv
- Exp_2_fecundity.csv
- Exp_2_longevity.csv
- NMR_data.csv
- Supplement_Article_Paracetamol_Clean_Proof.pdf
