# Supplementary material for: Bugs on Drugs: Paracetamol Exposure Reveals Genotype-Specific Generational Effects on Life History Traits in Drosophila melanogaster
Source: Insects. 2024 Oct 1;15(10):763. doi: 10.3390/insects15100763 (PMC11509061; doi:10.3390/insects15100763)
Supplement: Supplementary file 1 [file insects-15-00763-s001.zip › Exp_1_survival.csv]

Conc	Dose	Sum	Percentage	LogPerc	Line
0	D0	18	45	1.662757832	12
0	D0	21	52.5	1.728353782	12
0	D0	25	62.5	1.802773725	12
0	D0	19	47.5	1.685741739	12
0	D0	18	45	1.662757832	12
0	D0	30	75	1.880813592	Wild
0	D0	29	72.5	1.866287339	Wild
0	D0	22	55	1.748188027	Wild
0	D0	26	65	1.819543936	Wild
0	D0	24	60	1.785329835	Wild
0	D0	26	65	1.819543936	Wild
0	D0	23	57.5	1.767155866	Wild
0	D0	12	30	1.491361694	Wild
0	D0	28	70	1.851258349	Wild
0	D0	13	32.5	1.525044807	Wild
10	D10	21	52.5	1.728353782	12
10	D10	26	65	1.819543936	12
10	D10	19	47.5	1.685741739	12
10	D10	25	62.5	1.802773725	12
10	D10	29	72.5	1.866287339	12
10	D10	18	45	1.662757832	Wild
10	D10	21	52.5	1.728353782	Wild
10	D10	30	75	1.880813592	Wild
10	D10	23	57.5	1.767155866	Wild
10	D10	27	67.5	1.835690571	Wild
10	D10	24	60	1.785329835	Wild
10	D10	16	40	1.612783857	Wild
10	D10	33	82.5	1.921686475	Wild
10	D10	34	85	1.934498451	Wild
10	D10	23	57.5	1.767155866	Wild
20	D20	25	62.5	1.802773725	12
20	D20	30	75	1.880813592	12
20	D20	25	62.5	1.802773725	12
20	D20	16	40	1.612783857	12
20	D20	30	75	1.880813592	12
20	D20	30	75	1.880813592	Wild
20	D20	30	75	1.880813592	Wild
20	D20	29	72.5	1.866287339	Wild
20	D20	17	42.5	1.638489257	Wild
20	D20	35	87.5	1.946943271	Wild
20	D20	25	62.5	1.802773725	Wild
20	D20	30	75	1.880813592	Wild
20	D20	29	72.5	1.866287339	Wild
20	D20	22	55	1.748188027	Wild
20	D20	26	65	1.819543936	Wild
30	D30	19	47.5	1.685741739	12
30	D30	13	32.5	1.525044807	12
30	D30	29	72.5	1.866287339	12
30	D30	23	57.5	1.767155866	12
30	D30	23	57.5	1.767155866	12
30	D30	29	72.5	1.866287339	Wild
30	D30	29	72.5	1.866287339	Wild
30	D30	31	77.5	1.894869657	Wild
30	D30	23	57.5	1.767155866	Wild
30	D30	36	90	1.959041392	Wild
30	D30	23	57.5	1.767155866	Wild
30	D30	28	70	1.851258349	Wild
30	D30	35	87.5	1.946943271	Wild
30	D30	27	67.5	1.835690571	Wild
30	D30	27	67.5	1.835690571	Wild
40	D40	27	67.5	1.835690571	12
40	D40	23	57.5	1.767155866	12
40	D40	27	67.5	1.835690571	12
40	D40	20	50	1.707570176	12
40	D40	22	55	1.748188027	12
40	D40	21	52.5	1.728353782	Wild
40	D40	16	40	1.612783857	Wild
40	D40	18	45	1.662757832	Wild
40	D40	24	60	1.785329835	Wild
40	D40	29	72.5	1.866287339	Wild
40	D40	16	40	1.612783857	Wild
40	D40	27	67.5	1.835690571	Wild
40	D40	29	72.5	1.866287339	Wild
40	D40	28	70	1.851258349	Wild
40	D40	25	62.5	1.802773725	Wild
50	D50	21	52.5	1.728353782	12
50	D50	19	47.5	1.685741739	12
50	D50	16	40	1.612783857	12
50	D50	9	22.5	1.371067862	12
50	D50	12	30	1.491361694	12
50	D50	1	2.5	0.544068044	Wild
50	D50	20	50	1.707570176	Wild
50	D50	23	57.5	1.767155866	Wild
50	D50	19	47.5	1.685741739	Wild
50	D50	26	65	1.819543936	Wild
50	D50	11	27.5	1.45484486	Wild
50	D50	34	85	1.934498451	Wild
50	D50	22	55	1.748188027	Wild
50	D50	16	40	1.612783857	Wild
50	D50	24	60	1.785329835	Wild
60	D60	19	47.5	1.685741739	12
60	D60	12	30	1.491361694	12
60	D60	18	45	1.662757832	12
60	D60	2	5	0.77815125	12
60	D60	17	42.5	1.638489257	12
60	D60	9	22.5	1.371067862	Wild
60	D60	0	0	0	Wild
60	D60	8	20	1.322219295	Wild
60	D60	3	7.5	0.929418926	Wild
60	D60	7	17.5	1.267171728	Wild
60	D60	1	2.5	0.544068044	Wild
60	D60	18	45	1.662757832	Wild
60	D60	18	45	1.662757832	Wild
60	D60	0	0	0	Wild
60	D60	12	30	1.491361694	Wild
70	D70	16	40	1.612783857	12
70	D70	11	27.5	1.45484486	12
70	D70	3	7.5	0.929418926	12
70	D70	7	17.5	1.267171728	12
70	D70	4	10	1.041392685	12
70	D70	0	0	0	Wild
70	D70	4	10	1.041392685	Wild
70	D70	1	2.5	0.544068044	Wild
70	D70	6	15	1.204119983	Wild
70	D70	0	0	0	Wild
70	D70	5	12.5	1.130333768	Wild
70	D70	0	0	0	Wild
70	D70	7	17.5	1.267171728	Wild
70	D70	3	7.5	0.929418926	Wild
70	D70	5	12.5	1.130333768	Wild
80	D80	9	22.5	1.371067862	12
80	D80	0	0	0	12
80	D80	3	7.5	0.929418926	12
80	D80	1	2.5	0.544068044	12
80	D80	9	22.5	1.371067862	12
80	D80	0	0	0	Wild
80	D80	0	0	0	Wild
80	D80	1	2.5	0.544068044	Wild
80	D80	0	0	0	Wild
80	D80	0	0	0	Wild
80	D80	2	5	0.77815125	Wild
80	D80	0	0	0	Wild
80	D80	1	2.5	0.544068044	Wild
80	D80	2	5	0.77815125	Wild
80	D80	0	0	0	Wild
90	D90	0	0	0	12
90	D90	1	2.5	0.544068044	12
90	D90	4	10	1.041392685	12
90	D90	0	0	0	12
90	D90	0	0	0	12
90	D90	0	0	0	Wild
90	D90	0	0	0	Wild
90	D90	0	0	0	Wild
90	D90	0	0	0	Wild
90	D90	0	0	0	Wild
90	D90	9	22.5	1.371067862	Wild
90	D90	0	0	0	Wild
90	D90	0	0	0	Wild
90	D90	0	0	0	Wild
90	D90	0	0	0	Wild
100	D100	0	0	0	12
100	D100	0	0	0	12
100	D100	0	0	0	12
100	D100	6	15	1.204119983	12
100	D100	13	32.5	1.525044807	12
100	D100	0	0	0	Wild
100	D100	0	0	0	Wild
100	D100	0	0	0	Wild
100	D100	0	0	0	Wild
100	D100	0	0	0	Wild
100	D100	0	0	0	Wild
100	D100	0	0	0	Wild
100	D100	0	0	0	Wild
100	D100	0	0	0	Wild
100	D100	0	0	0	Wild
