# Supplementary material for: Bugs on Drugs: Paracetamol Exposure Reveals Genotype-Specific Generational Effects on Life History Traits in Drosophila melanogaster
Source: Insects. 2024 Oct 1;15(10):763. doi: 10.3390/insects15100763 (PMC11509061; doi:10.3390/insects15100763)
Supplement: Supplementary file 1 [file insects-15-00763-s001.zip › Exp_2_activity.csv]

Time	Distance	ID	Gen	Line	Dose	Age	Log	Sqr
960	1.0195245429	65	F0	L2	D20	Young	0.305249135	1.00971508
600	0.5000000000	34566	F0	L1	D40	Old	0.176091259	0.707106781
600	0.6000000000	34566	F0	L1	D40	Old	0.204119983	0.774596669
600	0.7000000000	34566	F0	L1	D40	Old	0.230448921	0.836660027
600	0.2000000000	34566	F0	L1	D40	Old	0.079181246	0.447213595
600	0.3000000000	34566	F0	L1	D40	Old	0.113943352	0.547722558
600	0.4000000000	34566	F0	L1	D40	Old	0.146128036	0.632455532
600	0.1000000000	34566	F0	L1	D40	Old	0.041392685	0.316227766
600	10.0000000000	34566	F0	L1	D40	Old	1.041392685	3.16227766
600	11.0000000000	34566	F0	L1	D40	Old	1.079181246	3.31662479
600	12.0000000000	34566	F0	L1	D40	Old	1.113943352	3.464101615
600	13.0000000000	34566	F0	L1	D40	Old	1.146128036	3.605551275
1800	0.0976038998	A1	F0	L1	D0	Young	0.040445641	0.312416228
1020	0.1039561553	A1	F0	L1	D0	Young	0.042951825	0.322422324
1740	0.1377356150	A1	F0	L1	D0	Young	0.056041353	0.371127492
1920	0.1802238338	A1	F0	L1	D0	Young	0.071964381	0.424527777
1380	0.1970191549	A1	F0	L1	D0	Young	0.0781011	0.443868398
960	0.2228559767	A1	F0	L1	D0	Young	0.087375311	0.47207624
1080	0.2271008130	A1	F0	L1	D0	Young	0.088880244	0.476550955
1680	0.2388803250	A1	F0	L1	D0	Young	0.093029356	0.488753849
1440	0.2949146503	A1	F0	L1	D0	Young	0.112241144	0.543060448
1860	0.3006232192	A1	F0	L1	D0	Young	0.114151503	0.548291181
1200	0.3021940136	A1	F0	L1	D0	Young	0.114675694	0.54972176
2100	0.3047335053	A1	F0	L1	D0	Young	0.115521815	0.552026725
1320	0.3286563183	A1	F0	L1	D0	Young	0.123412657	0.573285547
1980	0.3659188861	A1	F0	L1	D0	Young	0.13542491	0.604912296
600	0.3749303195	A1	F0	L1	D0	Young	0.138280689	0.612315539
1260	0.3865232134	A1	F0	L1	D0	Young	0.141927145	0.621709911
1500	0.3933805523	A1	F0	L1	D0	Young	0.144069745	0.627200568
720	0.4141823774	A1	F0	L1	D0	Young	0.150505421	0.643570025
900	0.4309435723	A1	F0	L1	D0	Young	0.155622508	0.656462925
1140	0.4398824941	A1	F0	L1	D0	Young	0.158327052	0.663236379
660	0.4447916972	A1	F0	L1	D0	Young	0.159805237	0.666927055
1560	0.4733775985	A1	F0	L1	D0	Young	0.168314062	0.688024417
1620	0.4960945742	A1	F0	L1	D0	Young	0.174959048	0.704339814
780	0.5062624357	A1	F0	L1	D0	Young	0.177900645	0.711521212
840	0.5127010388	A1	F0	L1	D0	Young	0.179753105	0.716031451
2040	0.5179600915	A1	F0	L1	D0	Young	0.181260354	0.719694443
1560	0.5449405069	A13	F0	L1	D0	Young	0.18891176	0.738200858
1920	0.5502571920	A13	F0	L1	D0	Young	0.190403755	0.741793227
1020	0.5830587991	A13	F0	L1	D0	Young	0.199497046	0.76358287
2040	0.5854508450	A13	F0	L1	D0	Young	0.200152782	0.765147597
1140	0.5894388881	A13	F0	L1	D0	Young	0.201243834	0.767749235
2100	0.5958704551	A13	F0	L1	D0	Young	0.202997635	0.771926457
1500	0.6015253799	A13	F0	L1	D0	Young	0.204533825	0.775580673
1800	0.6027404841	A13	F0	L1	D0	Young	0.204863207	0.776363629
780	0.6070291551	A13	F0	L1	D0	Young	0.206023756	0.779120758
1620	0.6073553953	A13	F0	L1	D0	Young	0.206111912	0.779330094
1860	0.6104547475	A13	F0	L1	D0	Young	0.206948526	0.781316036
960	0.6206838264	A13	F0	L1	D0	Young	0.209698298	0.787834898
1440	0.6219085624	A13	F0	L1	D0	Young	0.210026367	0.788611794
900	0.6352110015	A13	F0	L1	D0	Young	0.2135738	0.797001256
1080	0.6386050706	A13	F0	L1	D0	Young	0.214474294	0.799127694
660	0.6388774166	A13	F0	L1	D0	Young	0.214546471	0.799298077
600	0.6407715394	A13	F0	L1	D0	Young	0.215048114	0.800482067
1740	0.6516809347	A13	F0	L1	D0	Young	0.217926156	0.807267573
1680	0.6578482818	A13	F0	L1	D0	Young	0.219544784	0.811078468
1380	0.6603213634	A13	F0	L1	D0	Young	0.220192156	0.812601602
1980	0.6777142577	A13	F0	L1	D0	Young	0.224717995	0.823234024
840	0.6778957445	A13	F0	L1	D0	Young	0.224764973	0.823344244
1320	0.6800955493	A13	F0	L1	D0	Young	0.225333981	0.824679058
720	0.6852430939	A13	F0	L1	D0	Young	0.226662556	0.827794113
1200	0.6877388289	A13	F0	L1	D0	Young	0.227305242	0.829300204
1260	0.7285025699	A13	F0	L1	D0	Young	0.23767003	0.85352362
600	0.0000000000	A14	F0	L1	D0	Young	0	0
660	0.0000000000	A14	F0	L1	D0	Young	0	0
720	0.0000000000	A14	F0	L1	D0	Young	0	0
780	0.0000000000	A14	F0	L1	D0	Young	0	0
840	0.0000000000	A14	F0	L1	D0	Young	0	0
900	0.0000000000	A14	F0	L1	D0	Young	0	0
960	0.0000000000	A14	F0	L1	D0	Young	0	0
1020	0.0000000000	A14	F0	L1	D0	Young	0	0
1080	0.0000000000	A14	F0	L1	D0	Young	0	0
1140	0.0000000000	A14	F0	L1	D0	Young	0	0
1200	0.0000000000	A14	F0	L1	D0	Young	0	0
1260	0.0000000000	A14	F0	L1	D0	Young	0	0
1320	0.0000000000	A14	F0	L1	D0	Young	0	0
1380	0.0000000000	A14	F0	L1	D0	Young	0	0
1440	0.0000000000	A14	F0	L1	D0	Young	0	0
1500	0.0000000000	A14	F0	L1	D0	Young	0	0
1800	0.0037325329	A14	F0	L1	D0	Young	0.001618001	0.061094459
2040	0.0038733061	A14	F0	L1	D0	Young	0.001678906	0.062235891
1920	0.0043891966	A14	F0	L1	D0	Young	0.001902033	0.066251012
1740	0.0045023669	A14	F0	L1	D0	Young	0.001950964	0.067099679
1860	0.0050386578	A14	F0	L1	D0	Young	0.002182767	0.070983504
1680	0.0061451689	A14	F0	L1	D0	Young	0.002660646	0.078391127
1980	0.0066562949	A14	F0	L1	D0	Young	0.002881214	0.08158612
1620	0.0167468499	A14	F0	L1	D0	Young	0.007212836	0.12940962
2100	0.0399553043	A14	F0	L1	D0	Young	0.017014674	0.19988823
1560	0.0643849316	A14	F0	L1	D0	Young	0.027098718	0.25374186
2100	0.0065386843	A15	F0	L1	D0	Young	0.002830471	0.080862132
2040	0.0084212705	A15	F0	L1	D0	Young	0.003641998	0.091767481
720	0.0116957454	A15	F0	L1	D0	Young	0.005049924	0.10814687
1440	0.0128978372	A15	F0	L1	D0	Young	0.005565644	0.113568645
1380	0.0149746479	A15	F0	L1	D0	Young	0.006455195	0.122370944
1500	0.0187155098	A15	F0	L1	D0	Young	0.008052918	0.136804641
780	0.0195358366	A15	F0	L1	D0	Young	0.008402496	0.139770657
960	0.0200873101	A15	F0	L1	D0	Young	0.008637345	0.141729708
1140	0.0218251569	A15	F0	L1	D0	Young	0.009376591	0.147733398
900	0.0251473550	A15	F0	L1	D0	Young	0.010786296	0.158579176
1980	0.0254688072	A15	F0	L1	D0	Young	0.010922454	0.159589496
1020	0.0274584017	A15	F0	L1	D0	Young	0.011764248	0.165705768
840	0.0280275773	A15	F0	L1	D0	Young	0.012004765	0.167414388
1080	0.0372270762	A15	F0	L1	D0	Young	0.015873845	0.192943194
1260	0.0392167985	A15	F0	L1	D0	Young	0.016706158	0.198032317
1320	0.0461377029	A15	F0	L1	D0	Young	0.019588854	0.214796888
1560	0.0885415068	A15	F0	L1	D0	Young	0.036844994	0.297559249
660	0.1155059623	A15	F0	L1	D0	Young	0.047471896	0.339861681
1920	0.1241614731	A15	F0	L1	D0	Young	0.050828697	0.352365539
1200	0.1928988740	A15	F0	L1	D0	Young	0.076603629	0.439202543
1860	0.3242976745	A15	F0	L1	D0	Young	0.121985616	0.569471399
1740	0.3381280021	A15	F0	L1	D0	Young	0.126497659	0.581487749
1620	0.3539538231	A15	F0	L1	D0	Young	0.131603853	0.594940184
600	0.3830743495	A15	F0	L1	D0	Young	0.140845527	0.618930004
1680	0.5212410795	A15	F0	L1	D0	Young	0.182198045	0.721970276
1800	0.5257418705	A15	F0	L1	D0	Young	0.183481065	0.725080596
1500	0.0007711043	A16	F0	L1	D0	Young	0.000334757	0.027768764
1440	0.0010262389	A16	F0	L1	D0	Young	0.000445461	0.032034964
960	0.0016413651	A16	F0	L1	D0	Young	0.000712251	0.040513765
1020	0.0018988248	A16	F0	L1	D0	Young	0.000823867	0.043575507
1740	0.0030270944	A16	F0	L1	D0	Young	0.001312665	0.055019037
1620	0.0032207672	A16	F0	L1	D0	Young	0.001396514	0.056751803
1860	0.0036332391	A16	F0	L1	D0	Young	0.001575036	0.060276356
1680	0.0040060763	A16	F0	L1	D0	Young	0.001736341	0.063293572
1800	0.0040167959	A16	F0	L1	D0	Young	0.001740978	0.063378197
1920	0.0061964584	A16	F0	L1	D0	Young	0.002682784	0.078717586
1380	0.0070282555	A16	F0	L1	D0	Young	0.003041656	0.083834692
1560	0.0084243924	A16	F0	L1	D0	Young	0.003643342	0.091784489
1980	0.0097035246	A16	F0	L1	D0	Young	0.004193872	0.09850647
1200	0.0101799017	A16	F0	L1	D0	Young	0.004398724	0.100895499
2100	0.0102056010	A16	F0	L1	D0	Young	0.004409772	0.101022775
1320	0.0108650997	A16	F0	L1	D0	Young	0.004693203	0.104235789
720	0.0119386000	A16	F0	L1	D0	Young	0.005154162	0.109263901
2040	0.0120854539	A16	F0	L1	D0	Young	0.005217183	0.109933862
780	0.0127498591	A16	F0	L1	D0	Young	0.005502191	0.112915274
1260	0.0131348480	A16	F0	L1	D0	Young	0.005667254	0.114607365
1140	0.0153949585	A16	F0	L1	D0	Young	0.006635003	0.124076422
900	0.0214829121	A16	F0	L1	D0	Young	0.009231106	0.146570502
1080	0.0225507655	A16	F0	L1	D0	Young	0.009684878	0.150169123
600	0.0228044173	A16	F0	L1	D0	Young	0.009792595	0.151011315
840	0.0737022185	A16	F0	L1	D0	Young	0.03088385	0.271481525
660	0.0987421719	A16	F0	L1	D0	Young	0.040895794	0.314232672
1020	0.4746496829	A17	F0	L1	D0	Young	0.168688862	0.688948244
1560	0.5346153903	A17	F0	L1	D0	Young	0.185999549	0.731173981
1620	0.5406355835	A17	F0	L1	D0	Young	0.187699924	0.735279255
1320	0.5484728479	A17	F0	L1	D0	Young	0.189903595	0.740589527
900	0.5537641527	A17	F0	L1	D0	Young	0.191385097	0.744153313
1680	0.6025640141	A17	F0	L1	D0	Young	0.204815386	0.776249969
600	0.6147222013	A17	F0	L1	D0	Young	0.208097817	0.784042219
1200	0.6303595747	A17	F0	L1	D0	Young	0.212283398	0.793951872
660	0.6338350127	A17	F0	L1	D0	Young	0.213208199	0.796137559
1800	0.6370257124	A17	F0	L1	D0	Young	0.214055501	0.798138905
1080	0.6399686349	A17	F0	L1	D0	Young	0.214835542	0.799980397
720	0.6537148455	A17	F0	L1	D0	Young	0.218460625	0.808526342
840	0.6720540907	A17	F0	L1	D0	Young	0.223250323	0.819789053
960	0.6939390353	A17	F0	L1	D0	Young	0.228897776	0.833030033
1500	0.6976658670	A17	F0	L1	D0	Young	0.229852217	0.83526395
1260	0.6977109887	A17	F0	L1	D0	Young	0.22986376	0.83529096
1980	0.7188390581	A17	F0	L1	D0	Young	0.235235214	0.84784377
1380	0.7246340127	A17	F0	L1	D0	Young	0.236696947	0.851254376
1740	0.7260319259	A17	F0	L1	D0	Young	0.237048824	0.852075071
1440	0.7601718101	A17	F0	L1	D0	Young	0.245555061	0.871878323
1860	0.8062626551	A17	F0	L1	D0	Young	0.256780903	0.897921297
780	0.8221114438	A17	F0	L1	D0	Young	0.260574936	0.906703614
1140	0.8360087833	A17	F0	L1	D0	Young	0.263874755	0.914335159
2040	0.9282891500	A17	F0	L1	D0	Young	0.285172158	0.963477633
1920	0.9558532667	A17	F0	L1	D0	Young	0.29133627	0.977677486
2100	1.0324482913	A17	F0	L1	D0	Young	0.308019505	1.016094627
600	0.2038671490	A18	F0	L1	D0	Young	0.080578564	0.451516499
1200	0.2797331756	A18	F0	L1	D0	Young	0.107119429	0.528898077
960	0.3916560156	A18	F0	L1	D0	Young	0.143531901	0.625824269
660	0.3927032613	A18	F0	L1	D0	Young	0.143858593	0.626660403
1920	0.3990582148	A18	F0	L1	D0	Young	0.145835786	0.631710547
1860	0.4095626854	A18	F0	L1	D0	Young	0.149084394	0.639970847
840	0.4190206957	A18	F0	L1	D0	Young	0.151988729	0.647318079
780	0.4203989985	A18	F0	L1	D0	Young	0.152410357	0.648381831
1260	0.4219664193	A18	F0	L1	D0	Young	0.15288934	0.649589424
1560	0.4350174814	A18	F0	L1	D0	Young	0.156857192	0.65955855
900	0.4369593707	A18	F0	L1	D0	Young	0.157444489	0.661029024
1380	0.4381634680	A18	F0	L1	D0	Young	0.157808253	0.661939172
1080	0.4405275581	A18	F0	L1	D0	Young	0.158521571	0.663722501
1620	0.4464060271	A18	F0	L1	D0	Young	0.160290223	0.668136234
720	0.4471457407	A18	F0	L1	D0	Young	0.160512271	0.66868957
1020	0.4560067099	A18	F0	L1	D0	Young	0.163163376	0.675282689
1740	0.4732924353	A18	F0	L1	D0	Young	0.168288959	0.687962525
1320	0.4765863070	A18	F0	L1	D0	Young	0.169258837	0.690352306
1140	0.4918860467	A18	F0	L1	D0	Young	0.173735652	0.701345882
2040	0.5075434656	A18	F0	L1	D0	Young	0.178269843	0.712420849
1440	0.5171538169	A18	F0	L1	D0	Young	0.181029614	0.719134074
1500	0.5200612333	A18	F0	L1	D0	Young	0.181861083	0.721152712
2100	0.5220050181	A18	F0	L1	D0	Young	0.182416084	0.722499147
1800	0.5352750033	A18	F0	L1	D0	Young	0.186186179	0.731624906
1680	0.5418298940	A18	F0	L1	D0	Young	0.188036462	0.736090955
1980	0.5751728453	A18	F0	L1	D0	Young	0.197328216	0.758401507
1860	0.2318693852	A2	F0	L1	D0	Young	0.090564662	0.481528177
780	0.2843322531	A2	F0	L1	D0	Young	0.108677389	0.533228144
960	0.2996044260	A2	F0	L1	D0	Young	0.113811182	0.54736133
660	0.3563568433	A2	F0	L1	D0	Young	0.132373963	0.596956316
1620	0.3689926067	A2	F0	L1	D0	Young	0.136401103	0.607447616
1800	0.3880259022	A2	F0	L1	D0	Young	0.142397571	0.622917252
1920	0.4288069761	A2	F0	L1	D0	Young	0.154973562	0.654833548
1680	0.4396678206	A2	F0	L1	D0	Young	0.158262297	0.663074521
2100	0.4417588920	A2	F0	L1	D0	Young	0.158892639	0.66464945
1500	0.4831023213	A2	F0	L1	D0	Young	0.171171115	0.695055625
1380	0.4948324254	A2	F0	L1	D0	Young	0.17459251	0.703443264
720	0.5027549322	A2	F0	L1	D0	Young	0.176888162	0.709052136
600	0.5115397643	A2	F0	L1	D0	Young	0.179419577	0.715220081
2040	0.5153238181	A2	F0	L1	D0	Young	0.18050545	0.717860584
900	0.5299021706	A2	F0	L1	D0	Young	0.184663661	0.727943796
1020	0.5402289764	A2	F0	L1	D0	Young	0.18758529	0.735002705
1740	0.5543218218	A2	F0	L1	D0	Young	0.191540944	0.744527919
1080	0.5552629219	A2	F0	L1	D0	Young	0.191803818	0.745159662
840	0.5579777820	A2	F0	L1	D0	Young	0.19256126	0.746979104
1440	0.5756992033	A2	F0	L1	D0	Young	0.197473315	0.758748445
1560	0.5806510479	A2	F0	L1	D0	Young	0.198836004	0.762004625
1260	0.5957407094	A2	F0	L1	D0	Young	0.202962325	0.771842412
1140	0.6088812599	A2	F0	L1	D0	Young	0.206523993	0.780308439
1200	0.6472988536	A2	F0	L1	D0	Young	0.216772396	0.804548851
1980	0.6731626798	A2	F0	L1	D0	Young	0.223538169	0.820464917
1320	0.6982344700	A2	F0	L1	D0	Young	0.229997652	0.835604254
1980	0.0153151498	A201	F0	L1	D0	Old	0.006600866	0.123754393
2040	0.0155033029	A201	F0	L1	D0	Old	0.00668134	0.12451226
1680	0.0162257187	A201	F0	L1	D0	Old	0.006990182	0.127380213
1740	0.0174488825	A201	F0	L1	D0	Old	0.007512599	0.132094218
2100	0.0199699449	A201	F0	L1	D0	Old	0.008587375	0.141315056
1800	0.0204483761	A201	F0	L1	D0	Old	0.008791039	0.142997818
1860	0.0238435096	A201	F0	L1	D0	Old	0.010233582	0.154413437
1920	0.0309979970	A201	F0	L1	D0	Old	0.013257822	0.17606248
1620	0.0707904209	A201	F0	L1	D0	Old	0.029704477	0.266064693
1140	0.2660006327	A201	F0	L1	D0	Old	0.102433923	0.515752492
1200	0.3327803417	A201	F0	L1	D0	Old	0.124758578	0.576871166
1020	0.4904799251	A201	F0	L1	D0	Old	0.173326131	0.70034272
900	0.5181811384	A201	F0	L1	D0	Old	0.181323592	0.719847997
1260	0.5311112962	A201	F0	L1	D0	Old	0.185006761	0.728773831
1080	0.5418371333	A201	F0	L1	D0	Old	0.188038501	0.736095872
1320	0.5486289986	A201	F0	L1	D0	Old	0.189947387	0.740694943
1440	0.5545313715	A201	F0	L1	D0	Old	0.191599491	0.744668632
1500	0.5653073880	A201	F0	L1	D0	Old	0.194599635	0.751869263
600	0.5808335000	A201	F0	L1	D0	Old	0.198886131	0.762124334
960	0.5839874183	A201	F0	L1	D0	Old	0.199751728	0.764190695
1560	0.5879499661	A201	F0	L1	D0	Old	0.200836814	0.766778955
660	0.5939659832	A201	F0	L1	D0	Old	0.202479049	0.770691886
1380	0.5998960534	A201	F0	L1	D0	Old	0.204091767	0.774529569
840	0.6156581326	A201	F0	L1	D0	Old	0.208349471	0.784638855
720	0.6279584882	A201	F0	L1	D0	Old	0.211643326	0.792438318
780	0.6505932787	A201	F0	L1	D0	Old	0.217640072	0.806593627
1500	0.2659921224	A202	F0	L1	D0	Old	0.102431003	0.515744241
900	0.4763911731	A202	F0	L1	D0	Old	0.16920144	0.690210963
1860	0.5552722155	A202	F0	L1	D0	Old	0.191806414	0.745165898
600	0.5861033224	A202	F0	L1	D0	Old	0.200331475	0.765573852
1920	0.5976156735	A202	F0	L1	D0	Old	0.203472313	0.773056061
1380	0.6519044244	A202	F0	L1	D0	Old	0.217984916	0.807405985
1020	0.6560261569	A202	F0	L1	D0	Old	0.219067192	0.809954417
1560	0.6864616162	A202	F0	L1	D0	Old	0.226976461	0.828529792
2100	0.6880923305	A202	F0	L1	D0	Old	0.227396197	0.829513309
1620	0.7032727481	A202	F0	L1	D0	Old	0.231284198	0.838613587
1440	0.7104130851	A202	F0	L1	D0	Old	0.23310101	0.842860063
840	0.7191079556	A202	F0	L1	D0	Old	0.23530315	0.848002332
1980	0.7239299862	A202	F0	L1	D0	Old	0.236519624	0.850840753
960	0.7267149758	A202	F0	L1	D0	Old	0.237220656	0.852475792
1800	0.7377582237	A202	F0	L1	D0	Old	0.239989352	0.858928532
780	0.7666034921	A202	F0	L1	D0	Old	0.247139085	0.87555896
1260	0.7687962543	A202	F0	L1	D0	Old	0.24767781	0.876810273
1140	0.7784757455	A202	F0	L1	D0	Old	0.250047947	0.882312725
2040	0.7872074212	A202	F0	L1	D0	Old	0.252174959	0.887247103
1200	0.8023010687	A202	F0	L1	D0	Old	0.25582734	0.895712604
660	0.8025726281	A202	F0	L1	D0	Old	0.255892772	0.895864179
1320	0.8068535278	A202	F0	L1	D0	Old	0.256922948	0.898250259
1080	0.8289062257	A202	F0	L1	D0	Old	0.262191438	0.910442873
1680	0.8448290823	A202	F0	L1	D0	Old	0.265956136	0.919145844
720	0.8489866363	A202	F0	L1	D0	Old	0.266933772	0.921404708
1740	0.8949591420	A202	F0	L1	D0	Old	0.27759985	0.946022802
1860	0.3947888009	A204	F0	L1	D0	Old	0.144508452	0.628322211
1500	0.4589532264	A204	F0	L1	D0	Old	0.164041369	0.677460867
1740	0.4948422103	A204	F0	L1	D0	Old	0.174595353	0.703450219
1560	0.4970264525	A204	F0	L1	D0	Old	0.175229474	0.70500103
780	0.5060846546	A204	F0	L1	D0	Old	0.177849384	0.711396271
1680	0.5130839189	A204	F0	L1	D0	Old	0.179863016	0.716298764
900	0.5255587564	A204	F0	L1	D0	Old	0.183428939	0.724954313
840	0.5444899827	A204	F0	L1	D0	Old	0.188785096	0.737895645
1380	0.5449367071	A204	F0	L1	D0	Old	0.188910692	0.738198284
1260	0.5469739634	A204	F0	L1	D0	Old	0.189483004	0.739576881
660	0.5498825628	A204	F0	L1	D0	Old	0.190298792	0.741540668
1080	0.5544712889	A204	F0	L1	D0	Old	0.191582705	0.744628289
1440	0.5580351800	A204	F0	L1	D0	Old	0.19257726	0.747017523
1200	0.5678864620	A204	F0	L1	D0	Old	0.19531461	0.753582419
1140	0.5795334389	A204	F0	L1	D0	Old	0.198528824	0.761270937
1020	0.5873263799	A204	F0	L1	D0	Old	0.200666234	0.76637222
1920	0.5937713004	A204	F0	L1	D0	Old	0.202426002	0.770565572
1980	0.6077516520	A204	F0	L1	D0	Old	0.206218965	0.779584282
960	0.6121611267	A204	F0	L1	D0	Old	0.207408445	0.782407264
1620	0.6172583653	A204	F0	L1	D0	Old	0.208779406	0.785657919
600	0.6282496247	A204	F0	L1	D0	Old	0.211720987	0.792621994
720	0.6322728067	A204	F0	L1	D0	Old	0.212792745	0.795155838
2040	0.6394268410	A204	F0	L1	D0	Old	0.214692041	0.799641695
2100	0.6513743800	A204	F0	L1	D0	Old	0.217845543	0.807077679
1320	0.6557676847	A204	F0	L1	D0	Old	0.218999402	0.809794841
1800	0.6636720087	A204	F0	L1	D0	Old	0.22106771	0.814660671
1260	0.1055404448	A205	F0	L1	D0	Old	0.043574635	0.324869889
1980	0.2538087030	A205	F0	L1	D0	Old	0.09823128	0.503794306
1320	0.3245421757	A205	F0	L1	D0	Old	0.122065792	0.569686033
1560	0.3875600547	A205	F0	L1	D0	Old	0.142251789	0.622543215
1920	0.3923382321	A205	F0	L1	D0	Old	0.143744749	0.626369086
1620	0.3992500235	A205	F0	L1	D0	Old	0.145895323	0.631862345
1740	0.4634359345	A205	F0	L1	D0	Old	0.165373715	0.68076129
1200	0.4771520815	A205	F0	L1	D0	Old	0.169425211	0.690761957
2100	0.4866394268	A205	F0	L1	D0	Old	0.172205646	0.697595461
1860	0.5059538103	A205	F0	L1	D0	Old	0.177811652	0.711304302
960	0.5211704574	A205	F0	L1	D0	Old	0.182177882	0.721921365
1020	0.5229900787	A205	F0	L1	D0	Old	0.182697074	0.72318053
1440	0.5333445118	A205	F0	L1	D0	Old	0.185639743	0.730304397
2040	0.5344169266	A205	F0	L1	D0	Old	0.185943381	0.731038253
1380	0.5376409140	A205	F0	L1	D0	Old	0.186854926	0.733240011
600	0.5390810839	A205	F0	L1	D0	Old	0.1872615	0.734221413
1080	0.5459821271	A205	F0	L1	D0	Old	0.189204469	0.738906034
1800	0.5537110387	A205	F0	L1	D0	Old	0.191370251	0.744117624
1500	0.5575230817	A205	F0	L1	D0	Old	0.192434491	0.746674683
660	0.5634458627	A205	F0	L1	D0	Old	0.194082848	0.75063031
1140	0.5670784920	A205	F0	L1	D0	Old	0.19509075	0.753046142
1680	0.5725294149	A205	F0	L1	D0	Old	0.196598778	0.756656735
900	0.5824595534	A205	F0	L1	D0	Old	0.199332619	0.763190378
840	0.5847931700	A205	F0	L1	D0	Old	0.199972591	0.764717706
720	0.6880988127	A205	F0	L1	D0	Old	0.227397864	0.829517217
780	0.6950680952	A205	F0	L1	D0	Old	0.22918715	0.83370744
1920	0.0009122033	A206	F0	L1	D0	Old	0.000395984	0.030202704
1680	0.0014595253	A206	F0	L1	D0	Old	0.000633402	0.038203735
1080	0.0016419680	A206	F0	L1	D0	Old	0.000712513	0.040521204
1140	0.0023717300	A206	F0	L1	D0	Old	0.00102881	0.048700411
1440	0.0029190527	A206	F0	L1	D0	Old	0.001265882	0.054028258
2100	0.0031014927	A206	F0	L1	D0	Old	0.001344877	0.055691047
1020	0.0036488147	A206	F0	L1	D0	Old	0.001581776	0.060405419
1500	0.0036488160	A206	F0	L1	D0	Old	0.001581777	0.06040543
1260	0.0041961373	A206	F0	L1	D0	Old	0.001818547	0.064777599
900	0.0043785800	A206	F0	L1	D0	Old	0.001897442	0.066170839
1980	0.0045610233	A206	F0	L1	D0	Old	0.001976324	0.067535349
1200	0.0049259020	A206	F0	L1	D0	Old	0.00213404	0.07018477
2040	0.0051083413	A206	F0	L1	D0	Old	0.002212877	0.071472661
1380	0.0051083447	A206	F0	L1	D0	Old	0.002212879	0.071472685
1860	0.0052907833	A206	F0	L1	D0	Old	0.002291701	0.072737771
1620	0.0054732233	A206	F0	L1	D0	Old	0.002370509	0.073981236
1740	0.0063854267	A206	F0	L1	D0	Old	0.002764339	0.079908865
1320	0.0065678680	A206	F0	L1	D0	Old	0.002843063	0.081042384
960	0.0069327507	A206	F0	L1	D0	Old	0.003000467	0.083263141
840	0.0072976333	A206	F0	L1	D0	Old	0.003157814	0.085426186
600	0.0074666662	A206	F0	L1	D0	Old	0.003230686	0.086409873
780	0.0078449540	A206	F0	L1	D0	Old	0.003393726	0.088571745
720	0.0078449553	A206	F0	L1	D0	Old	0.003393726	0.088571752
1560	0.0080273953	A206	F0	L1	D0	Old	0.003472335	0.089595733
1800	0.0085747193	A206	F0	L1	D0	Old	0.003708078	0.09259978
660	0.0097494061	A206	F0	L1	D0	Old	0.004213606	0.098739081
1080	0.2687004228	A207	F0	L1	D0	Old	0.103359085	0.518363215
1500	0.4122273220	A207	F0	L1	D0	Old	0.149904609	0.642049314
2040	0.4507471933	A207	F0	L1	D0	Old	0.161591739	0.671377087
1860	0.4867758720	A207	F0	L1	D0	Old	0.172245505	0.697693251
1560	0.5060864449	A207	F0	L1	D0	Old	0.1778499	0.711397529
1260	0.5065264294	A207	F0	L1	D0	Old	0.177976755	0.711706702
1020	0.5078598223	A207	F0	L1	D0	Old	0.178360969	0.712642843
1740	0.5112861901	A207	F0	L1	D0	Old	0.179346714	0.715042789
960	0.5129408820	A207	F0	L1	D0	Old	0.179821958	0.716198912
1440	0.5133551564	A207	F0	L1	D0	Old	0.179940861	0.716488071
1920	0.5238048147	A207	F0	L1	D0	Old	0.182929341	0.723743611
2100	0.5298913313	A207	F0	L1	D0	Old	0.184660584	0.727936351
1380	0.5354969211	A207	F0	L1	D0	Old	0.18624895	0.731776551
1140	0.5482506392	A207	F0	L1	D0	Old	0.189841268	0.740439491
1320	0.5604369461	A207	F0	L1	D0	Old	0.193246224	0.748623367
1800	0.5638565503	A207	F0	L1	D0	Old	0.194196914	0.750903822
900	0.5747856833	A207	F0	L1	D0	Old	0.197221458	0.758146215
1680	0.5778157947	A207	F0	L1	D0	Old	0.198056299	0.760141957
720	0.5893226823	A207	F0	L1	D0	Old	0.201212082	0.767673552
1980	0.5895130725	A207	F0	L1	D0	Old	0.201264104	0.767797547
1200	0.5990818093	A207	F0	L1	D0	Old	0.203870683	0.774003753
600	0.6036698653	A207	F0	L1	D0	Old	0.205114968	0.776961946
780	0.6145637720	A207	F0	L1	D0	Old	0.208055203	0.783941179
1620	0.6151076370	A207	F0	L1	D0	Old	0.208201471	0.784287981
660	0.6292241966	A207	F0	L1	D0	Old	0.211980851	0.793236533
840	0.6812475682	A207	F0	L1	D0	Old	0.225631669	0.825377228
1860	0.3418887615	A208	F0	L1	D0	Old	0.127716516	0.584712546
1920	0.3814834241	A208	F0	L1	D0	Old	0.140345678	0.617643444
1560	0.3885091688	A208	F0	L1	D0	Old	0.142548752	0.623305037
1020	0.3896208859	A208	F0	L1	D0	Old	0.142896333	0.624196192
1620	0.4293877266	A208	F0	L1	D0	Old	0.155150049	0.655276832
1800	0.4512462775	A208	F0	L1	D0	Old	0.161741119	0.671748671
1980	0.4564869100	A208	F0	L1	D0	Old	0.163306586	0.67563815
1500	0.5011259447	A208	F0	L1	D0	Old	0.176417131	0.707902497
1080	0.5017297244	A208	F0	L1	D0	Old	0.176591777	0.708328825
2100	0.5314521837	A208	F0	L1	D0	Old	0.185103441	0.729007671
1680	0.5407828460	A208	F0	L1	D0	Old	0.187741435	0.735379389
1740	0.5916096652	A208	F0	L1	D0	Old	0.201836568	0.769161664
1320	0.5943183753	A208	F0	L1	D0	Old	0.202575052	0.770920473
600	0.6019142868	A208	F0	L1	D0	Old	0.204639275	0.775831352
840	0.6089939972	A208	F0	L1	D0	Old	0.206554424	0.780380675
1440	0.6165039617	A208	F0	L1	D0	Old	0.208576773	0.785177663
900	0.6289996017	A208	F0	L1	D0	Old	0.211920978	0.793094951
1380	0.6334997554	A208	F0	L1	D0	Old	0.213119074	0.795926979
2040	0.6349896561	A208	F0	L1	D0	Old	0.213515009	0.796862382
660	0.6411067054	A208	F0	L1	D0	Old	0.21513682	0.800691392
960	0.6541487189	A208	F0	L1	D0	Old	0.218574553	0.808794609
1260	0.6577001825	A208	F0	L1	D0	Old	0.219505985	0.810987165
720	0.6674797498	A208	F0	L1	D0	Old	0.222060568	0.816994339
1200	0.6841945315	A208	F0	L1	D0	Old	0.226392253	0.827160523
780	0.7036310166	A208	F0	L1	D0	Old	0.231375538	0.838827167
1140	0.7688755703	A208	F0	L1	D0	Old	0.247697284	0.876855501
600	0.0000000000	A209	F0	L1	D0	Old	0	0
660	0.0000000000	A209	F0	L1	D0	Old	0	0
840	0.0000000000	A209	F0	L1	D0	Old	0	0
900	0.0000000000	A209	F0	L1	D0	Old	0	0
960	0.0000000000	A209	F0	L1	D0	Old	0	0
1020	0.0000000000	A209	F0	L1	D0	Old	0	0
1080	0.0000000000	A209	F0	L1	D0	Old	0	0
1140	0.0000000000	A209	F0	L1	D0	Old	0	0
1200	0.0000000000	A209	F0	L1	D0	Old	0	0
1260	0.0000000000	A209	F0	L1	D0	Old	0	0
1500	0.0035923607	A209	F0	L1	D0	Old	0.001557347	0.059936305
1620	0.0067155947	A209	F0	L1	D0	Old	0.002906796	0.081948732
2100	0.0080487749	A209	F0	L1	D0	Old	0.003481546	0.089714965
1560	0.0097928847	A209	F0	L1	D0	Old	0.004232306	0.098959005
1680	0.0112730881	A209	F0	L1	D0	Old	0.00486845	0.1061748
1380	0.0127669524	A209	F0	L1	D0	Old	0.005509521	0.112990939
1920	0.0135745633	A209	F0	L1	D0	Old	0.005855703	0.116509928
1980	0.0144285013	A209	F0	L1	D0	Old	0.006221443	0.120118697
1740	0.0146252227	A209	F0	L1	D0	Old	0.006305654	0.120934787
1860	0.0154115953	A209	F0	L1	D0	Old	0.006642118	0.124143447
1320	0.0176988606	A209	F0	L1	D0	Old	0.007619288	0.133037065
2040	0.0191591895	A209	F0	L1	D0	Old	0.008242025	0.138416724
720	0.0196999131	A209	F0	L1	D0	Old	0.008472382	0.140356379
780	0.0214545921	A209	F0	L1	D0	Old	0.009219065	0.146473862
1800	0.0222709887	A209	F0	L1	D0	Old	0.009566036	0.149234676
1440	0.0224943471	A209	F0	L1	D0	Old	0.009660916	0.149981156
1500	0.1106328649	A210	F0	L1	D0	Old	0.045570521	0.33261519
780	0.1236446704	A210	F0	L1	D0	Old	0.050628996	0.351631441
1980	0.1915407293	A210	F0	L1	D0	Old	0.076108892	0.437653664
1440	0.2103252080	A210	F0	L1	D0	Old	0.082902079	0.458612263
1800	0.2443909649	A210	F0	L1	D0	Old	0.094956849	0.494359146
1320	0.2768504823	A210	F0	L1	D0	Old	0.106140045	0.526165832
1260	0.3066098021	A210	F0	L1	D0	Old	0.116145912	0.553723579
2040	0.3392974087	A210	F0	L1	D0	Old	0.126877029	0.582492411
1560	0.3512609199	A210	F0	L1	D0	Old	0.130739217	0.592672692
1680	0.3685491557	A210	F0	L1	D0	Old	0.136260401	0.607082495
1920	0.4149329502	A210	F0	L1	D0	Old	0.15073586	0.644152893
1200	0.4337399417	A210	F0	L1	D0	Old	0.156470384	0.658589357
1620	0.4468278161	A210	F0	L1	D0	Old	0.16041685	0.668451805
1020	0.4507886432	A210	F0	L1	D0	Old	0.161604147	0.671407956
1860	0.4788066574	A210	F0	L1	D0	Old	0.169911397	0.691958566
1080	0.4824220711	A210	F0	L1	D0	Old	0.170971872	0.694566103
600	0.4881599158	A210	F0	L1	D0	Old	0.172649602	0.698684418
1140	0.4897305350	A210	F0	L1	D0	Old	0.17310772	0.699807499
900	0.4943772084	A210	F0	L1	D0	Old	0.174460235	0.703119626
1740	0.4946736939	A210	F0	L1	D0	Old	0.174546391	0.70333043
2100	0.4983121155	A210	F0	L1	D0	Old	0.175602291	0.705912258
960	0.5029425335	A210	F0	L1	D0	Old	0.176942375	0.709184414
720	0.5376042284	A210	F0	L1	D0	Old	0.186844565	0.733214995
1380	0.5464608989	A210	F0	L1	D0	Old	0.189338944	0.739229936
840	0.5531189347	A210	F0	L1	D0	Old	0.191204714	0.743719661
660	0.6168039209	A210	F0	L1	D0	Old	0.208657354	0.785368653
1380	0.5226177170	A211	F0	L1	D0	Old	0.182590879	0.722923037
1740	0.5300707260	A211	F0	L1	D0	Old	0.184711506	0.728059562
1980	0.5864165562	A211	F0	L1	D0	Old	0.200417234	0.765778399
1560	0.5938444895	A211	F0	L1	D0	Old	0.202445945	0.770613061
1680	0.6106567333	A211	F0	L1	D0	Old	0.207002992	0.781445285
1320	0.6174547766	A211	F0	L1	D0	Old	0.208832147	0.785782907
1800	0.6345531526	A211	F0	L1	D0	Old	0.213399048	0.796588446
2040	0.6402886420	A211	F0	L1	D0	Old	0.214920278	0.800180381
1620	0.6676582691	A211	F0	L1	D0	Old	0.222107061	0.817103585
1500	0.6855004163	A211	F0	L1	D0	Old	0.226728864	0.827949525
1440	0.7090784277	A211	F0	L1	D0	Old	0.232761992	0.842067947
1860	0.7118558833	A211	F0	L1	D0	Old	0.2334672	0.843715523
2100	0.7367459505	A211	F0	L1	D0	Old	0.239736295	0.858339065
720	0.7374902281	A211	F0	L1	D0	Old	0.239922371	0.858772512
1200	0.7485456409	A211	F0	L1	D0	Old	0.242676973	0.865185322
1920	0.7621688533	A211	F0	L1	D0	Old	0.246047521	0.873022825
780	0.8087542831	A211	F0	L1	D0	Old	0.257379573	0.899307669
900	0.8171486711	A211	F0	L1	D0	Old	0.259390461	0.90396276
1260	0.8295667889	A211	F0	L1	D0	Old	0.262348268	0.910805571
1140	0.8615297805	A211	F0	L1	D0	Old	0.269869988	0.928186285
660	0.8689448779	A211	F0	L1	D0	Old	0.271596493	0.932172129
840	0.8806861022	A211	F0	L1	D0	Old	0.274316315	0.938448774
1020	0.9106856667	A211	F0	L1	D0	Old	0.281189246	0.954298521
960	0.9694637195	A211	F0	L1	D0	Old	0.294347985	0.984613487
1080	0.9793231343	A211	F0	L1	D0	Old	0.296516701	0.989607566
600	0.9872295329	A211	F0	L1	D0	Old	0.298248033	0.99359425
780	0.0000000000	A212	F0	L1	D0	Old	0	0
840	0.0000000000	A212	F0	L1	D0	Old	0	0
900	0.0000000000	A212	F0	L1	D0	Old	0	0
960	0.0000000000	A212	F0	L1	D0	Old	0	0
1020	0.0000000000	A212	F0	L1	D0	Old	0	0
1080	0.0000000000	A212	F0	L1	D0	Old	0	0
1140	0.0000000000	A212	F0	L1	D0	Old	0	0
1200	0.0000000000	A212	F0	L1	D0	Old	0	0
1260	0.0000000000	A212	F0	L1	D0	Old	0	0
1320	0.0000000000	A212	F0	L1	D0	Old	0	0
1380	0.0000000000	A212	F0	L1	D0	Old	0	0
1440	0.0000000000	A212	F0	L1	D0	Old	0	0
1500	0.0000000000	A212	F0	L1	D0	Old	0	0
1560	0.0000000000	A212	F0	L1	D0	Old	0	0
1620	0.0000000000	A212	F0	L1	D0	Old	0	0
1680	0.0000000000	A212	F0	L1	D0	Old	0	0
1740	0.0000000000	A212	F0	L1	D0	Old	0	0
1800	0.0000000000	A212	F0	L1	D0	Old	0	0
1860	0.0000000000	A212	F0	L1	D0	Old	0	0
1920	0.0000000000	A212	F0	L1	D0	Old	0	0
1980	0.0000000000	A212	F0	L1	D0	Old	0	0
2040	0.0000000000	A212	F0	L1	D0	Old	0	0
2100	0.0000000000	A212	F0	L1	D0	Old	0	0
660	0.0160743158	A212	F0	L1	D0	Old	0.006925473	0.126784525
720	0.0756937314	A212	F0	L1	D0	Old	0.031688638	0.275124938
600	0.1060345722	A212	F0	L1	D0	Old	0.043768702	0.325629501
1920	0.0052024347	A213	F0	L1	D0	Old	0.002253532	0.072127905
1680	0.0117337395	A213	F0	L1	D0	Old	0.005066233	0.108322387
1800	0.0178427295	A213	F0	L1	D0	Old	0.007680679	0.13357668
1740	0.0239116455	A213	F0	L1	D0	Old	0.010262483	0.154633908
2040	0.0247560567	A213	F0	L1	D0	Old	0.010620494	0.157340575
2100	0.0288907737	A213	F0	L1	D0	Old	0.012369273	0.169972862
1860	0.0316188494	A213	F0	L1	D0	Old	0.013519269	0.177816899
1980	0.0329365729	A213	F0	L1	D0	Old	0.014073655	0.18148436
1380	0.0347858504	A213	F0	L1	D0	Old	0.014850482	0.186509652
1620	0.2957144294	A213	F0	L1	D0	Old	0.112509295	0.543796312
1260	0.3106368701	A213	F0	L1	D0	Old	0.117482381	0.557348069
1200	0.3754424402	A213	F0	L1	D0	Old	0.138442421	0.61273358
660	0.3815486960	A213	F0	L1	D0	Old	0.140366197	0.617696281
1080	0.4011921553	A213	F0	L1	D0	Old	0.146497697	0.633397312
1320	0.4032154479	A213	F0	L1	D0	Old	0.147124357	0.634992479
1020	0.4408447155	A213	F0	L1	D0	Old	0.158617178	0.663961381
780	0.4464053936	A213	F0	L1	D0	Old	0.160290033	0.66813576
1140	0.4592938177	A213	F0	L1	D0	Old	0.164142743	0.677712194
900	0.4804827865	A213	F0	L1	D0	Old	0.170403362	0.693168657
600	0.5002729545	A213	F0	L1	D0	Old	0.17617028	0.707299763
840	0.5064127288	A213	F0	L1	D0	Old	0.177943977	0.711626818
720	0.5175120162	A213	F0	L1	D0	Old	0.181132139	0.71938308
960	0.5210194915	A213	F0	L1	D0	Old	0.182134779	0.721816799
1500	0.5537598578	A213	F0	L1	D0	Old	0.191383897	0.744150427
1440	0.5611126535	A213	F0	L1	D0	Old	0.193434244	0.749074531
1560	0.6033565311	A213	F0	L1	D0	Old	0.205030105	0.776760279
2100	0.2219264795	A214	F0	L1	D0	Old	0.087045076	0.471090734
1200	0.3339042222	A214	F0	L1	D0	Old	0.125124647	0.577844462
1140	0.4140559089	A214	F0	L1	D0	Old	0.150466581	0.643471762
1500	0.4141567622	A214	F0	L1	D0	Old	0.150497555	0.643550124
1320	0.4274995429	A214	F0	L1	D0	Old	0.154575978	0.653834492
960	0.4403619929	A214	F0	L1	D0	Old	0.158471653	0.663597764
660	0.4441553749	A214	F0	L1	D0	Old	0.159613921	0.666449829
1800	0.4958490230	A214	F0	L1	D0	Old	0.174887762	0.70416548
1620	0.5074843524	A214	F0	L1	D0	Old	0.178252813	0.71237936
1680	0.5077357571	A214	F0	L1	D0	Old	0.178325235	0.712555792
2040	0.5203950511	A214	F0	L1	D0	Old	0.181956447	0.721384122
1560	0.5260406906	A214	F0	L1	D0	Old	0.183566114	0.725286627
1260	0.5358113932	A214	F0	L1	D0	Old	0.186337885	0.731991389
1740	0.5393085626	A214	F0	L1	D0	Old	0.187325685	0.734376309
720	0.5567049760	A214	F0	L1	D0	Old	0.192206314	0.746126649
1380	0.5631878669	A214	F0	L1	D0	Old	0.194011176	0.750458438
1980	0.5687827433	A214	F0	L1	D0	Old	0.195562803	0.754176865
600	0.5770435541	A214	F0	L1	D0	Old	0.197843688	0.759633829
1860	0.5809469299	A214	F0	L1	D0	Old	0.198917292	0.762198747
900	0.6105970331	A214	F0	L1	D0	Old	0.206986895	0.781407085
1440	0.6200604807	A214	F0	L1	D0	Old	0.209531228	0.787439192
1080	0.6366888121	A214	F0	L1	D0	Old	0.213966114	0.797927824
780	0.6410528676	A214	F0	L1	D0	Old	0.215122572	0.800657772
840	0.6531944181	A214	F0	L1	D0	Old	0.21832393	0.808204441
1020	0.6610338659	A214	F0	L1	D0	Old	0.220378487	0.813039892
1920	0.6639816371	A214	F0	L1	D0	Old	0.221148529	0.814850684
600	0.2497478706	A215	F0	L1	D0	Old	0.096822405	0.499747807
840	0.2670503409	A215	F0	L1	D0	Old	0.10279387	0.516769137
1260	0.3647546649	A215	F0	L1	D0	Old	0.135054587	0.603949224
1020	0.4092124379	A215	F0	L1	D0	Old	0.148976468	0.639697145
1080	0.4702294727	A215	F0	L1	D0	Old	0.167385124	0.6857328
1500	0.4722325279	A215	F0	L1	D0	Old	0.167976409	0.687191769
900	0.4792091840	A215	F0	L1	D0	Old	0.170029595	0.692249365
1320	0.4947375532	A215	F0	L1	D0	Old	0.174564946	0.703375826
1620	0.4981634313	A215	F0	L1	D0	Old	0.175559192	0.705806936
960	0.5092492396	A215	F0	L1	D0	Old	0.178760966	0.713617012
1140	0.5380695107	A215	F0	L1	D0	Old	0.186975963	0.733532215
1860	0.5665299064	A215	F0	L1	D0	Old	0.19493869	0.752681809
1560	0.5782580230	A215	F0	L1	D0	Old	0.198178006	0.760432787
720	0.5800248169	A215	F0	L1	D0	Old	0.198663908	0.761593603
660	0.5945780642	A215	F0	L1	D0	Old	0.202645785	0.771088882
1800	0.5955400973	A215	F0	L1	D0	Old	0.202907723	0.771712445
1740	0.5977841791	A215	F0	L1	D0	Old	0.203518117	0.77316504
1380	0.6218052291	A215	F0	L1	D0	Old	0.209998696	0.788546276
2040	0.6340725699	A215	F0	L1	D0	Old	0.21327134	0.796286739
1200	0.6405322427	A215	F0	L1	D0	Old	0.21498477	0.800332583
1980	0.6619373459	A215	F0	L1	D0	Old	0.220614647	0.813595321
1680	0.6646364240	A215	F0	L1	D0	Old	0.221319393	0.815252368
780	0.6781415853	A215	F0	L1	D0	Old	0.2248286	0.823493525
1440	0.6932878783	A215	F0	L1	D0	Old	0.228730799	0.832639104
2100	0.6995452368	A215	F0	L1	D0	Old	0.230332729	0.836388209
1920	0.6995882378	A215	F0	L1	D0	Old	0.230343717	0.836413915
1260	0.3737581627	A216	F0	L1	D0	Old	0.137910286	0.611357639
1560	0.4338922164	A216	F0	L1	D0	Old	0.156516507	0.658704954
1200	0.4470489908	A216	F0	L1	D0	Old	0.160483235	0.668617223
1980	0.4826726213	A216	F0	L1	D0	Old	0.171045268	0.694746444
900	0.5060903056	A216	F0	L1	D0	Old	0.177851013	0.711400243
1860	0.5286332585	A216	F0	L1	D0	Old	0.184303304	0.727071701
1320	0.5846245750	A216	F0	L1	D0	Old	0.199926387	0.764607465
1020	0.6025497503	A216	F0	L1	D0	Old	0.204811521	0.776240781
960	0.6399136293	A216	F0	L1	D0	Old	0.214820975	0.799946017
1800	0.6524821160	A216	F0	L1	D0	Old	0.218136768	0.807763651
1620	0.6660024735	A216	F0	L1	D0	Old	0.221675642	0.816089746
1680	0.6700752507	A216	F0	L1	D0	Old	0.22273604	0.818581243
1740	0.7077653797	A216	F0	L1	D0	Old	0.232428205	0.841287929
600	0.7273044065	A216	F0	L1	D0	Old	0.237368881	0.852821439
1920	0.7284501113	A216	F0	L1	D0	Old	0.237656849	0.853492889
2100	0.7321089800	A216	F0	L1	D0	Old	0.238575213	0.855633672
660	0.7380185490	A216	F0	L1	D0	Old	0.240054407	0.85908006
1440	0.7506467313	A216	F0	L1	D0	Old	0.243198517	0.866398714
2040	0.7560401747	A216	F0	L1	D0	Old	0.244534447	0.869505707
1080	0.7561129480	A216	F0	L1	D0	Old	0.244552445	0.869547554
780	0.7583298380	A216	F0	L1	D0	Old	0.245100346	0.870821358
720	0.7791686460	A216	F0	L1	D0	Old	0.250217116	0.8827053
840	0.7892485687	A216	F0	L1	D0	Old	0.252670678	0.888396628
1500	0.7955532737	A216	F0	L1	D0	Old	0.254198295	0.891937932
1140	0.7963494213	A216	F0	L1	D0	Old	0.254390818	0.892384122
1380	0.8088587284	A216	F0	L1	D0	Old	0.25740465	0.899365737
1680	0.0004176793	A217	F0	L1	D0	Old	0.000181358	0.020437205
1620	0.0029237533	A217	F0	L1	D0	Old	0.001267917	0.054071742
2040	0.0033414307	A217	F0	L1	D0	Old	0.001448746	0.057805109
2100	0.0075182213	A217	F0	L1	D0	Old	0.003252909	0.086707677
1920	0.0096066140	A217	F0	L1	D0	Old	0.004152187	0.098013336
1740	0.0114861700	A217	F0	L1	D0	Old	0.004959949	0.107173551
1980	0.0129480433	A217	F0	L1	D0	Old	0.00558717	0.113789469
1860	0.0139922440	A217	F0	L1	D0	Old	0.006034633	0.118288816
1800	0.0183778713	A217	F0	L1	D0	Old	0.007908954	0.135565008
720	0.2591318454	A217	F0	L1	D0	Old	0.100071208	0.509049944
1500	0.2927341857	A217	F0	L1	D0	Old	0.111509234	0.541049153
1560	0.3359321233	A217	F0	L1	D0	Old	0.125784393	0.579596518
1080	0.3432061954	A217	F0	L1	D0	Old	0.128142686	0.585838028
900	0.3505605977	A217	F0	L1	D0	Old	0.130514075	0.59208158
1440	0.3726476662	A217	F0	L1	D0	Old	0.137559076	0.610448742
960	0.4285788644	A217	F0	L1	D0	Old	0.154904221	0.65465935
660	0.4437729622	A217	F0	L1	D0	Old	0.159498904	0.666162865
780	0.4626427192	A217	F0	L1	D0	Old	0.165138254	0.680178447
1320	0.4798243938	A217	F0	L1	D0	Old	0.170210182	0.692693579
1380	0.4884964073	A217	F0	L1	D0	Old	0.172747791	0.69892518
840	0.4999450407	A217	F0	L1	D0	Old	0.176075346	0.707067918
1200	0.5240534849	A217	F0	L1	D0	Old	0.183000208	0.723915385
600	0.5258479487	A217	F0	L1	D0	Old	0.183511258	0.725153741
1020	0.5319805900	A217	F0	L1	D0	Old	0.185253263	0.729369995
1260	0.5380509207	A217	F0	L1	D0	Old	0.186970714	0.733519543
1140	0.5710938680	A217	F0	L1	D0	Old	0.196202134	0.755707528
1260	0.0240703114	A218	F0	L1	D0	Old	0.010329776	0.155146097
1320	0.0296216522	A218	F0	L1	D0	Old	0.012677667	0.172109419
960	0.1114808695	A218	F0	L1	D0	Old	0.045901992	0.33388751
1680	0.2251756791	A218	F0	L1	D0	Old	0.088198367	0.474526795
1200	0.3448403901	A218	F0	L1	D0	Old	0.128670744	0.587231122
1560	0.4668462244	A218	F0	L1	D0	Old	0.166384587	0.683261461
900	0.4863829631	A218	F0	L1	D0	Old	0.172130719	0.697411617
1740	0.5187890471	A218	F0	L1	D0	Old	0.181497457	0.720270121
1500	0.5640719293	A218	F0	L1	D0	Old	0.194256722	0.751047222
1860	0.5872568333	A218	F0	L1	D0	Old	0.200647205	0.766326845
600	0.5973511027	A218	F0	L1	D0	Old	0.203400386	0.772884922
1020	0.6072041359	A218	F0	L1	D0	Old	0.206071041	0.779233043
840	0.6108717296	A218	F0	L1	D0	Old	0.20706096	0.781582836
1380	0.6328804005	A218	F0	L1	D0	Old	0.212954376	0.795537806
1920	0.6413086304	A218	F0	L1	D0	Old	0.215190253	0.800817476
1080	0.6415521162	A218	F0	L1	D0	Old	0.215254675	0.800969485
720	0.6567876160	A218	F0	L1	D0	Old	0.21926684	0.810424343
1980	0.6602607699	A218	F0	L1	D0	Old	0.220176306	0.812564317
2040	0.6715510063	A218	F0	L1	D0	Old	0.223119633	0.819482157
780	0.6725105220	A218	F0	L1	D0	Old	0.223368859	0.820067389
1440	0.7015730190	A218	F0	L1	D0	Old	0.230850591	0.837599558
1620	0.7151617440	A218	F0	L1	D0	Old	0.234305081	0.845672362
1800	0.7181179173	A218	F0	L1	D0	Old	0.235052967	0.847418384
660	0.7359571345	A218	F0	L1	D0	Old	0.239538997	0.857879441
2100	0.7784622507	A218	F0	L1	D0	Old	0.250044651	0.882305078
1140	0.7811903846	A218	F0	L1	D0	Old	0.250710342	0.883849752
960	0.0079990453	A222	F0	L1	D0	Old	0.003460121	0.089437382
1980	0.0106565497	A222	F0	L1	D0	Old	0.004603595	0.103230566
2100	0.0112702311	A222	F0	L1	D0	Old	0.004867223	0.106161345
2040	0.0116119050	A222	F0	L1	D0	Old	0.005013932	0.10775855
1680	0.0130716447	A222	F0	L1	D0	Old	0.00564016	0.114331293
1620	0.0159782545	A222	F0	L1	D0	Old	0.006884413	0.12640512
1320	0.0167099625	A222	F0	L1	D0	Old	0.007197079	0.12926702
1740	0.0201334689	A222	F0	L1	D0	Old	0.008656996	0.141892455
1920	0.0239001505	A222	F0	L1	D0	Old	0.010257607	0.154596735
780	0.0246197657	A222	F0	L1	D0	Old	0.01056273	0.15690687
1860	0.0248405593	A222	F0	L1	D0	Old	0.010656305	0.157608881
600	0.0294153423	A222	F0	L1	D0	Old	0.012590637	0.171509015
660	0.0327556294	A222	F0	L1	D0	Old	0.013997571	0.180985163
720	0.0401216646	A222	F0	L1	D0	Old	0.017084142	0.200303931
1800	0.0443187715	A222	F0	L1	D0	Old	0.018833084	0.21052024
1380	0.0538634557	A222	F0	L1	D0	Old	0.022784345	0.232085018
1260	0.0699478236	A222	F0	L1	D0	Old	0.0293626	0.264476509
1560	0.0834481318	A222	F0	L1	D0	Old	0.034808125	0.288873903
1500	0.0941322844	A222	F0	L1	D0	Old	0.039069833	0.306809851
840	0.1009774001	A222	F0	L1	D0	Old	0.041778404	0.317769413
1140	0.1252580495	A222	F0	L1	D0	Old	0.051252128	0.35391814
900	0.1266351456	A222	F0	L1	D0	Old	0.051783295	0.355858322
1080	0.1275617559	A222	F0	L1	D0	Old	0.052140337	0.357157887
1200	0.1389501344	A222	F0	L1	D0	Old	0.05650471	0.372760157
1440	0.1396722851	A222	F0	L1	D0	Old	0.056779987	0.373727555
1020	0.1739670175	A222	F0	L1	D0	Old	0.069655896	0.417093536
720	0.0000000000	A223	F0	L1	D0	Old	0	0
900	0.0000000000	A223	F0	L1	D0	Old	0	0
960	0.0000000000	A223	F0	L1	D0	Old	0	0
1020	0.0000000000	A223	F0	L1	D0	Old	0	0
1080	0.0000000000	A223	F0	L1	D0	Old	0	0
1140	0.0000000000	A223	F0	L1	D0	Old	0	0
1320	0.0000000000	A223	F0	L1	D0	Old	0	0
1380	0.0000000000	A223	F0	L1	D0	Old	0	0
1440	0.0000000000	A223	F0	L1	D0	Old	0	0
1500	0.0000000000	A223	F0	L1	D0	Old	0	0
1560	0.0000000000	A223	F0	L1	D0	Old	0	0
1620	0.0000000000	A223	F0	L1	D0	Old	0	0
1680	0.0000000000	A223	F0	L1	D0	Old	0	0
1740	0.0000000000	A223	F0	L1	D0	Old	0	0
1800	0.0000000000	A223	F0	L1	D0	Old	0	0
1860	0.0000000000	A223	F0	L1	D0	Old	0	0
1920	0.0000000000	A223	F0	L1	D0	Old	0	0
1980	0.0000000000	A223	F0	L1	D0	Old	0	0
2040	0.0000000000	A223	F0	L1	D0	Old	0	0
2100	0.0000000000	A223	F0	L1	D0	Old	0	0
780	0.0399763667	A223	F0	L1	D0	Old	0.01702347	0.199940908
840	0.0747882833	A223	F0	L1	D0	Old	0.031322923	0.273474466
1260	0.2489607083	A223	F0	L1	D0	Old	0.096548776	0.498959626
1200	0.3527617333	A223	F0	L1	D0	Old	0.13122131	0.593937483
600	0.4038928333	A223	F0	L1	D0	Old	0.147333957	0.635525635
660	0.4945687556	A223	F0	L1	D0	Old	0.174515899	0.703255825
1140	0.2175401973	A224	F0	L1	D0	Old	0.085483308	0.466412047
1440	0.2329365216	A224	F0	L1	D0	Old	0.090940717	0.482634978
1860	0.2556597863	A224	F0	L1	D0	Old	0.098871986	0.505628111
2100	0.3028638406	A224	F0	L1	D0	Old	0.114899031	0.550330665
1560	0.3869578164	A224	F0	L1	D0	Old	0.142063252	0.622059335
1800	0.4256638938	A224	F0	L1	D0	Old	0.154017151	0.652429225
1680	0.4399764429	A224	F0	L1	D0	Old	0.158355387	0.663307201
1980	0.4545044429	A224	F0	L1	D0	Old	0.162715052	0.674169447
1320	0.4604514336	A224	F0	L1	D0	Old	0.164487119	0.678565718
960	0.4733248312	A224	F0	L1	D0	Old	0.168298508	0.687986069
720	0.4770715939	A224	F0	L1	D0	Old	0.169401546	0.690703695
1920	0.4875105049	A224	F0	L1	D0	Old	0.172460041	0.698219525
1740	0.4902820050	A224	F0	L1	D0	Old	0.173268457	0.700201403
1200	0.4951734729	A224	F0	L1	D0	Old	0.174691583	0.703685635
1500	0.5072383703	A224	F0	L1	D0	Old	0.178181942	0.712206691
1080	0.5086391887	A224	F0	L1	D0	Old	0.178585385	0.713189448
2040	0.5607294773	A224	F0	L1	D0	Old	0.193327633	0.748818721
1020	0.5640261436	A224	F0	L1	D0	Old	0.194244008	0.75101674
1260	0.6049607697	A224	F0	L1	D0	Old	0.205464421	0.777792241
660	0.6136161271	A224	F0	L1	D0	Old	0.207800226	0.783336535
1620	0.6149808862	A224	F0	L1	D0	Old	0.208167387	0.78420717
840	0.6213490617	A224	F0	L1	D0	Old	0.209876525	0.788256977
1380	0.6292569316	A224	F0	L1	D0	Old	0.211989577	0.793257166
600	0.6469036667	A224	F0	L1	D0	Old	0.216668196	0.804303218
900	0.6633131887	A224	F0	L1	D0	Old	0.220974031	0.814440414
780	0.7492260187	A224	F0	L1	D0	Old	0.242845929	0.86557843
1800	0.0549922892	A225	F0	L1	D0	Old	0.023249285	0.234504348
1620	0.4237458597	A225	F0	L1	D0	Old	0.153432474	0.650957648
1680	0.4476305527	A225	F0	L1	D0	Old	0.16065774	0.669051981
1980	0.4644362491	A225	F0	L1	D0	Old	0.16567047	0.681495597
1380	0.4739498835	A225	F0	L1	D0	Old	0.168482717	0.688440181
1500	0.4839624711	A225	F0	L1	D0	Old	0.171422918	0.695674113
1740	0.4906825269	A225	F0	L1	D0	Old	0.173385161	0.70048735
960	0.5056716046	A225	F0	L1	D0	Old	0.17773026	0.711105902
1860	0.5204312316	A225	F0	L1	D0	Old	0.181966782	0.721409198
2040	0.5337508690	A225	F0	L1	D0	Old	0.185754822	0.730582555
1920	0.5581749359	A225	F0	L1	D0	Old	0.192616214	0.74711106
2100	0.5584664695	A225	F0	L1	D0	Old	0.192697463	0.747306142
1140	0.5589319044	A225	F0	L1	D0	Old	0.192827145	0.747617485
600	0.5677760896	A225	F0	L1	D0	Old	0.195284037	0.753509184
1020	0.5744953853	A225	F0	L1	D0	Old	0.197141392	0.757954738
840	0.5792165325	A225	F0	L1	D0	Old	0.198441682	0.761062765
1560	0.6104102397	A225	F0	L1	D0	Old	0.206936523	0.781287553
720	0.6158459606	A225	F0	L1	D0	Old	0.208399957	0.784758537
780	0.6268720656	A225	F0	L1	D0	Old	0.211353402	0.791752528
1200	0.6288151284	A225	F0	L1	D0	Old	0.211871794	0.792978643
660	0.6388058533	A225	F0	L1	D0	Old	0.214527506	0.79925331
1260	0.6462218955	A225	F0	L1	D0	Old	0.216488374	0.803879279
1440	0.6804119310	A225	F0	L1	D0	Old	0.225415756	0.824870857
1080	0.7088982560	A225	F0	L1	D0	Old	0.232716207	0.841960959
900	0.7257912676	A225	F0	L1	D0	Old	0.236988267	0.85193384
1320	0.7492995463	A225	F0	L1	D0	Old	0.242864184	0.865620902
900	0.0766460926	A227	F0	L1	D0	Old	0.032072969	0.276850307
1860	0.0781604885	A227	F0	L1	D0	Old	0.032683412	0.279571974
1620	0.0864215643	A227	F0	L1	D0	Old	0.035998377	0.293975448
2100	0.1208075432	A227	F0	L1	D0	Old	0.049531045	0.347573795
1140	0.1299160850	A227	F0	L1	D0	Old	0.053046191	0.36043874
1440	0.1315047267	A227	F0	L1	D0	Old	0.053656372	0.362635804
1380	0.1509877219	A227	F0	L1	D0	Old	0.061070691	0.388571386
1800	0.1536820137	A227	F0	L1	D0	Old	0.062086122	0.392022976
2040	0.2003382576	A227	F0	L1	D0	Old	0.079303648	0.447591619
1320	0.2086832158	A227	F0	L1	D0	Old	0.082312491	0.456818581
1500	0.2216432182	A227	F0	L1	D0	Old	0.086944388	0.470789994
1560	0.2394526535	A227	F0	L1	D0	Old	0.093229942	0.489338996
1020	0.2788655845	A227	F0	L1	D0	Old	0.1068249	0.528077252
1080	0.2820644780	A227	F0	L1	D0	Old	0.107909867	0.531097428
1260	0.3183800120	A227	F0	L1	D0	Old	0.12004061	0.564251728
1920	0.3230372963	A227	F0	L1	D0	Old	0.121572087	0.568363701
660	0.3295317719	A227	F0	L1	D0	Old	0.12369872	0.57404858
1680	0.3547871335	A227	F0	L1	D0	Old	0.131871063	0.595640104
1200	0.3719475067	A227	F0	L1	D0	Old	0.137337495	0.609874993
1740	0.3761170527	A227	F0	L1	D0	Old	0.138655377	0.613283827
960	0.3791942233	A227	F0	L1	D0	Old	0.139625429	0.615787482
780	0.3833008129	A227	F0	L1	D0	Old	0.140916632	0.619112924
720	0.3954023267	A227	F0	L1	D0	Old	0.144699443	0.628810247
600	0.4156812021	A227	F0	L1	D0	Old	0.150965465	0.644733435
1980	0.4477076251	A227	F0	L1	D0	Old	0.160680862	0.669109576
840	0.5105770293	A227	F0	L1	D0	Old	0.179142876	0.71454673
600	0.0000000000	A228	F0	L1	D0	Old	0	0
1080	0.0000000000	A228	F0	L1	D0	Old	0	0
1140	0.0000000000	A228	F0	L1	D0	Old	0	0
1200	0.0000000000	A228	F0	L1	D0	Old	0	0
1260	0.0000000000	A228	F0	L1	D0	Old	0	0
1320	0.0000000000	A228	F0	L1	D0	Old	0	0
1380	0.0000000000	A228	F0	L1	D0	Old	0	0
1440	0.0000000000	A228	F0	L1	D0	Old	0	0
1500	0.0000000000	A228	F0	L1	D0	Old	0	0
1560	0.0000000000	A228	F0	L1	D0	Old	0	0
1620	0.0000000000	A228	F0	L1	D0	Old	0	0
1680	0.0000000000	A228	F0	L1	D0	Old	0	0
1740	0.0000000000	A228	F0	L1	D0	Old	0	0
840	0.0002953433	A228	F0	L1	D0	Old	0.000128247	0.017185556
1020	0.0056037507	A228	F0	L1	D0	Old	0.002426884	0.074858204
900	0.0066948552	A228	F0	L1	D0	Old	0.002897849	0.081822095
660	0.0099151042	A228	F0	L1	D0	Old	0.004284868	0.099574616
960	0.0134353911	A228	F0	L1	D0	Old	0.005796067	0.115911134
780	0.0139200437	A228	F0	L1	D0	Old	0.006003709	0.117983235
720	0.0241648909	A228	F0	L1	D0	Old	0.010369884	0.155450606
2100	0.0877319726	A228	F0	L1	D0	Old	0.036521894	0.296195835
1920	0.0969436772	A228	F0	L1	D0	Old	0.040184329	0.311357796
2040	0.1686196014	A228	F0	L1	D0	Old	0.067673167	0.410633171
1980	0.1842763378	A228	F0	L1	D0	Old	0.073453052	0.429274199
1800	0.3020887581	A228	F0	L1	D0	Old	0.114640589	0.549626017
1860	0.3337183043	A228	F0	L1	D0	Old	0.125064112	0.577683568
2100	0.0108471027	A229	F0	L1	D0	Old	0.004685471	0.104149425
1320	0.0208048317	A229	F0	L1	D0	Old	0.008942717	0.144238801
2040	0.0516840115	A229	F0	L1	D0	Old	0.021885272	0.227341179
960	0.1239434894	A229	F0	L1	D0	Old	0.050744476	0.352056088
1800	0.1965718596	A229	F0	L1	D0	Old	0.077938785	0.443364252
1380	0.2595937525	A229	F0	L1	D0	Old	0.100230498	0.509503437
1020	0.3108035223	A229	F0	L1	D0	Old	0.1175376	0.557497554
900	0.3295990911	A229	F0	L1	D0	Old	0.12372071	0.574107212
1980	0.3396051697	A229	F0	L1	D0	Old	0.126976815	0.582756527
1260	0.4024357943	A229	F0	L1	D0	Old	0.146882988	0.634378274
1140	0.4166298470	A229	F0	L1	D0	Old	0.151256388	0.645468703
1620	0.4538216655	A229	F0	L1	D0	Old	0.162511137	0.673662872
1200	0.4880184879	A229	F0	L1	D0	Old	0.172608327	0.6985832
720	0.4888228389	A229	F0	L1	D0	Old	0.172843022	0.699158665
660	0.5259001811	A229	F0	L1	D0	Old	0.183526125	0.725189755
1080	0.5422600378	A229	F0	L1	D0	Old	0.188157606	0.736383078
1500	0.5619987013	A229	F0	L1	D0	Old	0.193680668	0.749665726
1440	0.5709235747	A229	F0	L1	D0	Old	0.196155057	0.755594848
1680	0.5803212622	A229	F0	L1	D0	Old	0.198745383	0.7617882
1920	0.6052660108	A229	F0	L1	D0	Old	0.20554701	0.777988439
1740	0.6064115466	A229	F0	L1	D0	Old	0.205856817	0.778724307
1860	0.6149722858	A229	F0	L1	D0	Old	0.208165074	0.784201687
1560	0.6170836777	A229	F0	L1	D0	Old	0.208732494	0.785546738
840	0.6182042993	A229	F0	L1	D0	Old	0.209033351	0.78625969
780	0.6277402662	A229	F0	L1	D0	Old	0.211585107	0.792300616
600	0.6969841527	A229	F0	L1	D0	Old	0.229677787	0.834855768
1320	0.3289544247	A230	F0	L1	D0	Old	0.123510087	0.573545486
1440	0.4118428372	A230	F0	L1	D0	Old	0.149786355	0.641749824
1200	0.4125117175	A230	F0	L1	D0	Old	0.149992059	0.642270751
2040	0.4166381003	A230	F0	L1	D0	Old	0.151258918	0.645475097
1560	0.4493973618	A230	F0	L1	D0	Old	0.161187466	0.670371063
1080	0.4678272045	A230	F0	L1	D0	Old	0.166674933	0.68397895
1740	0.5015507320	A230	F0	L1	D0	Old	0.17654001	0.708202465
900	0.5070278167	A230	F0	L1	D0	Old	0.178121269	0.712058858
1500	0.5399584887	A230	F0	L1	D0	Old	0.187509014	0.734818677
1680	0.5506964400	A230	F0	L1	D0	Old	0.19052679	0.74208924
1620	0.5570114955	A230	F0	L1	D0	Old	0.192291819	0.746332028
1380	0.5571857380	A230	F0	L1	D0	Old	0.192340417	0.746448751
840	0.5576623960	A230	F0	L1	D0	Old	0.192473336	0.746767967
720	0.5618762981	A230	F0	L1	D0	Old	0.193646634	0.749584083
1860	0.5698849000	A230	F0	L1	D0	Old	0.195867812	0.754907213
1020	0.5716052629	A230	F0	L1	D0	Old	0.196343474	0.756045807
1260	0.5741461702	A230	F0	L1	D0	Old	0.197045057	0.757724337
660	0.5923309088	A230	F0	L1	D0	Old	0.202033325	0.769630372
960	0.6008516205	A230	F0	L1	D0	Old	0.20435108	0.775146193
600	0.6168993082	A230	F0	L1	D0	Old	0.208682975	0.785429378
1140	0.6255145100	A230	F0	L1	D0	Old	0.210990851	0.790894753
1920	0.6619576047	A230	F0	L1	D0	Old	0.220619941	0.813607771
1800	0.6621892927	A230	F0	L1	D0	Old	0.22068048	0.813750141
2100	0.6677755221	A230	F0	L1	D0	Old	0.222137595	0.817175331
780	0.6979299200	A230	F0	L1	D0	Old	0.229919761	0.835422001
1980	0.7764748433	A230	F0	L1	D0	Old	0.249559062	0.8811781
1320	0.2234820666	A237	F0	L1	D0	Old	0.087597608	0.472738899
1620	0.3255697736	A237	F0	L1	D0	Old	0.122402592	0.570587218
780	0.3891615005	A237	F0	L1	D0	Old	0.142752739	0.623828102
1380	0.3913514051	A237	F0	L1	D0	Old	0.143436831	0.625580854
1680	0.4009617468	A237	F0	L1	D0	Old	0.146426277	0.633215403
1200	0.4186990222	A237	F0	L1	D0	Old	0.151890269	0.647069565
720	0.4231182588	A237	F0	L1	D0	Old	0.153240991	0.65047541
1080	0.4420468028	A237	F0	L1	D0	Old	0.158979356	0.664866004
1740	0.4421292632	A237	F0	L1	D0	Old	0.15900419	0.664928014
2100	0.4469744978	A237	F0	L1	D0	Old	0.160460877	0.668561514
600	0.4489975675	A237	F0	L1	D0	Old	0.161067656	0.670072808
1980	0.4518510213	A237	F0	L1	D0	Old	0.161922054	0.672198647
1560	0.4730998264	A237	F0	L1	D0	Old	0.168232178	0.687822525
960	0.4802713699	A237	F0	L1	D0	Old	0.170341339	0.69301614
1440	0.4873593752	A237	F0	L1	D0	Old	0.172415915	0.698111291
660	0.4963680352	A237	F0	L1	D0	Old	0.175038422	0.704533913
1800	0.5047544221	A237	F0	L1	D0	Old	0.177465628	0.710460711
1260	0.5075352349	A237	F0	L1	D0	Old	0.178267472	0.712415072
1860	0.5259890204	A237	F0	L1	D0	Old	0.183551409	0.725251005
1020	0.5273815393	A237	F0	L1	D0	Old	0.183947537	0.726210396
900	0.5577768689	A237	F0	L1	D0	Old	0.192505251	0.746844608
2040	0.5838671531	A237	F0	L1	D0	Old	0.199718752	0.764112003
840	0.5896306583	A237	F0	L1	D0	Old	0.20129623	0.767874116
1500	0.5937855648	A237	F0	L1	D0	Old	0.202429889	0.770574828
1140	0.6014179403	A237	F0	L1	D0	Old	0.204504689	0.775511406
1920	0.6615881452	A237	F0	L1	D0	Old	0.220523385	0.813380689
600	0.0000000000	A238	F0	L1	D0	Old	0	0
660	0.0000000000	A238	F0	L1	D0	Old	0	0
720	0.0000000000	A238	F0	L1	D0	Old	0	0
780	0.0000000000	A238	F0	L1	D0	Old	0	0
840	0.0000000000	A238	F0	L1	D0	Old	0	0
900	0.0000000000	A238	F0	L1	D0	Old	0	0
960	0.0000000000	A238	F0	L1	D0	Old	0	0
1020	0.0000000000	A238	F0	L1	D0	Old	0	0
1080	0.0000000000	A238	F0	L1	D0	Old	0	0
1140	0.0000000000	A238	F0	L1	D0	Old	0	0
1200	0.0000000000	A238	F0	L1	D0	Old	0	0
1260	0.0000000000	A238	F0	L1	D0	Old	0	0
1320	0.0000000000	A238	F0	L1	D0	Old	0	0
1380	0.0000000000	A238	F0	L1	D0	Old	0	0
1440	0.0000000000	A238	F0	L1	D0	Old	0	0
1500	0.0000000000	A238	F0	L1	D0	Old	0	0
1560	0.0000000000	A238	F0	L1	D0	Old	0	0
1620	0.0000000000	A238	F0	L1	D0	Old	0	0
1680	0.0000000000	A238	F0	L1	D0	Old	0	0
1740	0.0000000000	A238	F0	L1	D0	Old	0	0
1800	0.0000000000	A238	F0	L1	D0	Old	0	0
1860	0.0000000000	A238	F0	L1	D0	Old	0	0
1920	0.0000000000	A238	F0	L1	D0	Old	0	0
1980	0.0000000000	A238	F0	L1	D0	Old	0	0
2040	0.0000000000	A238	F0	L1	D0	Old	0	0
2100	0.0000000000	A238	F0	L1	D0	Old	0	0
1440	0.9449025605	A239	F0	L1	D0	Old	0.288897848	0.972060986
780	0.9810404453	A239	F0	L1	D0	Old	0.296893342	0.990474858
900	1.0118755931	A239	F0	L1	D0	Old	0.303601122	1.005920272
1920	1.0464747781	A239	F0	L1	D0	Old	0.311006397	1.022973498
1500	1.0475204420	A239	F0	L1	D0	Old	0.311228246	1.023484461
1860	1.0560588599	A239	F0	L1	D0	Old	0.313035543	1.027647245
1560	1.0608969033	A239	F0	L1	D0	Old	0.314056267	1.029998497
1080	1.0745733949	A239	F0	L1	D0	Old	0.316928804	1.03661632
1020	1.0839939173	A239	F0	L1	D0	Old	0.318896447	1.041150286
1380	1.0963068380	A239	F0	L1	D0	Old	0.321454851	1.047046722
1740	1.1017099109	A239	F0	L1	D0	Old	0.322572772	1.0496237
1260	1.1022512133	A239	F0	L1	D0	Old	0.322684612	1.049881523
1320	1.1116111253	A239	F0	L1	D0	Old	0.324613941	1.054329704
2040	1.1149361000	A239	F0	L1	D0	Old	0.32529725	1.055905346
1140	1.1238719667	A239	F0	L1	D0	Old	0.327128333	1.060128278
2100	1.1249962947	A239	F0	L1	D0	Old	0.327358177	1.060658425
1680	1.1325268745	A239	F0	L1	D0	Old	0.328894513	1.064202459
1620	1.1443246885	A239	F0	L1	D0	Old	0.331290546	1.069731129
1800	1.1468198333	A239	F0	L1	D0	Old	0.331795599	1.070896743
1200	1.1869945900	A239	F0	L1	D0	Old	0.339847709	1.089492813
960	1.1997898187	A239	F0	L1	D0	Old	0.342381188	1.095349177
1980	1.2048403933	A239	F0	L1	D0	Old	0.343377157	1.097652219
840	1.2388786047	A239	F0	L1	D0	Old	0.350030546	1.113049237
720	1.2813319400	A239	F0	L1	D0	Old	0.358188481	1.131959337
600	1.2846707067	A239	F0	L1	D0	Old	0.358823613	1.133433151
660	1.2890443720	A239	F0	L1	D0	Old	0.359654211	1.135360899
1920	0.0179918483	A240	F0	L1	D0	Old	0.0077443	0.134133695
1860	0.0239887551	A240	F0	L1	D0	Old	0.010295187	0.154883037
1800	0.0422449813	A240	F0	L1	D0	Old	0.017969813	0.20553584
1320	0.1077038673	A240	F0	L1	D0	Old	0.044423672	0.328182674
1260	0.1823737195	A240	F0	L1	D0	Old	0.072754768	0.427052362
1980	0.4232229323	A240	F0	L1	D0	Old	0.153272933	0.650555864
2040	0.5778978314	A240	F0	L1	D0	Old	0.198078879	0.760195916
1740	0.6363652249	A240	F0	L1	D0	Old	0.213880242	0.797725031
600	0.7791546128	A240	F0	L1	D0	Old	0.250213691	0.882697351
660	0.7972130258	A240	F0	L1	D0	Old	0.254599558	0.892867866
2100	0.8264389233	A240	F0	L1	D0	Old	0.261605154	0.909086862
780	0.8327342567	A240	F0	L1	D0	Old	0.263099498	0.912542742
900	0.8763649720	A240	F0	L1	D0	Old	0.273317317	0.936143671
1380	0.9007613933	A240	F0	L1	D0	Old	0.278927602	0.949084503
1500	0.9106127184	A240	F0	L1	D0	Old	0.281172664	0.954260299
720	0.9430466567	A240	F0	L1	D0	Old	0.288483229	0.971105894
1200	0.9512138518	A240	F0	L1	D0	Old	0.29030487	0.975301929
960	0.9632320169	A240	F0	L1	D0	Old	0.292971628	0.981443843
1020	0.9853840367	A240	F0	L1	D0	Old	0.297844526	0.992665118
1080	0.9922735780	A240	F0	L1	D0	Old	0.299348975	0.996129298
840	1.0157726000	A240	F0	L1	D0	Old	0.304441538	1.007855446
1440	1.0228075200	A240	F0	L1	D0	Old	0.305954559	1.011339468
1680	1.0303653553	A240	F0	L1	D0	Old	0.307574194	1.015069138
1560	1.0547127173	A240	F0	L1	D0	Old	0.312751109	1.026992073
1620	1.0655639733	A240	F0	L1	D0	Old	0.31503865	1.032261582
1140	1.0724569147	A240	F0	L1	D0	Old	0.316485511	1.035594957
1920	0.0084797440	A241	F0	L1	D0	Old	0.00366718	0.092085525
1980	0.0100827353	A241	F0	L1	D0	Old	0.004356948	0.100412825
2100	0.0334099907	A241	F0	L1	D0	Old	0.014272656	0.182784
1800	0.0596349374	A241	F0	L1	D0	Old	0.025156269	0.244202656
2040	0.0609771218	A241	F0	L1	D0	Old	0.025706019	0.246935461
1860	0.1335038313	A241	F0	L1	D0	Old	0.054422992	0.365381761
1620	0.1726923636	A241	F0	L1	D0	Old	0.069184097	0.415562707
1320	0.2740740652	A241	F0	L1	D0	Old	0.105194675	0.523520835
1740	0.3936642432	A241	F0	L1	D0	Old	0.144158158	0.627426683
1260	0.3952267111	A241	F0	L1	D0	Old	0.144644782	0.62867059
1560	0.4645073766	A241	F0	L1	D0	Old	0.165691564	0.68154778
1140	0.5103709647	A241	F0	L1	D0	Old	0.179083628	0.714402523
1440	0.5602130240	A241	F0	L1	D0	Old	0.193183899	0.748473796
1500	0.5923758277	A241	F0	L1	D0	Old	0.202045576	0.769659553
840	0.6097593793	A241	F0	L1	D0	Old	0.206760964	0.780870911
780	0.6214613779	A241	F0	L1	D0	Old	0.209906609	0.788328217
1380	0.6321834628	A241	F0	L1	D0	Old	0.212768973	0.795099656
1200	0.6624235153	A241	F0	L1	D0	Old	0.220741673	0.813894044
1080	0.6871526892	A241	F0	L1	D0	Old	0.227154388	0.828946735
1020	0.7136757800	A241	F0	L1	D0	Old	0.233928659	0.844793336
600	0.7185703855	A241	F0	L1	D0	Old	0.235167324	0.84768531
1680	0.7200643020	A241	F0	L1	D0	Old	0.235544683	0.848566027
960	0.7271021716	A241	F0	L1	D0	Old	0.23731803	0.852702862
900	0.7337064176	A241	F0	L1	D0	Old	0.238975557	0.856566645
660	0.7925121860	A241	F0	L1	D0	Old	0.253462117	0.890231535
720	0.8444883633	A241	F0	L1	D0	Old	0.26587592	0.91896048
1560	0.0299701494	A248	F0	L1	D0	Old	0.012824638	0.173118888
900	0.3223299901	A248	F0	L1	D0	Old	0.121339848	0.567741129
1500	0.4435440588	A248	F0	L1	D0	Old	0.159430044	0.665991035
1260	0.5242569254	A248	F0	L1	D0	Old	0.183058177	0.724055886
960	0.6136131187	A248	F0	L1	D0	Old	0.207799416	0.783334615
1380	0.6383022095	A248	F0	L1	D0	Old	0.214394017	0.798938176
1440	0.6498980408	A248	F0	L1	D0	Old	0.217457107	0.80616254
1680	0.6813354142	A248	F0	L1	D0	Old	0.225654361	0.825430442
840	0.6860698389	A248	F0	L1	D0	Old	0.22687556	0.828293329
1920	0.6867676113	A248	F0	L1	D0	Old	0.227055253	0.828714433
1860	0.6965037363	A248	F0	L1	D0	Old	0.22955482	0.834567994
1140	0.6983731936	A248	F0	L1	D0	Old	0.230033126	0.835687258
1800	0.6986763774	A248	F0	L1	D0	Old	0.230110647	0.835868636
2100	0.7189003404	A248	F0	L1	D0	Old	0.235250698	0.847879909
1320	0.7383367458	A248	F0	L1	D0	Old	0.240133911	0.859265236
1980	0.7440917824	A248	F0	L1	D0	Old	0.241569336	0.862607548
1620	0.7564283058	A248	F0	L1	D0	Old	0.244630427	0.869728869
720	0.7661600353	A248	F0	L1	D0	Old	0.247030053	0.875305681
660	0.8003791689	A248	F0	L1	D0	Old	0.255363979	0.894639128
2040	0.8005008170	A248	F0	L1	D0	Old	0.255393323	0.894707112
1200	0.8035490813	A248	F0	L1	D0	Old	0.256127966	0.896408992
1080	0.8363332910	A248	F0	L1	D0	Old	0.263951508	0.914512597
1740	0.8467261818	A248	F0	L1	D0	Old	0.266402506	0.920177256
1020	0.8494008904	A248	F0	L1	D0	Old	0.267031062	0.921629476
600	0.8569368676	A248	F0	L1	D0	Old	0.268797139	0.925708846
780	0.8682337347	A248	F0	L1	D0	Old	0.27143121	0.931790607
600	0.0000000000	A249	F0	L1	D0	Old	0	0
660	0.0000000000	A249	F0	L1	D0	Old	0	0
720	0.0000000000	A249	F0	L1	D0	Old	0	0
780	0.0000000000	A249	F0	L1	D0	Old	0	0
840	0.0000000000	A249	F0	L1	D0	Old	0	0
900	0.0000000000	A249	F0	L1	D0	Old	0	0
960	0.0000000000	A249	F0	L1	D0	Old	0	0
1020	0.0000000000	A249	F0	L1	D0	Old	0	0
1080	0.0000000000	A249	F0	L1	D0	Old	0	0
1140	0.0000000000	A249	F0	L1	D0	Old	0	0
1200	0.0000000000	A249	F0	L1	D0	Old	0	0
1260	0.0000000000	A249	F0	L1	D0	Old	0	0
1320	0.0000000000	A249	F0	L1	D0	Old	0	0
1380	0.0000000000	A249	F0	L1	D0	Old	0	0
1440	0.0000000000	A249	F0	L1	D0	Old	0	0
1500	0.0000000000	A249	F0	L1	D0	Old	0	0
1560	0.0000000000	A249	F0	L1	D0	Old	0	0
1620	0.0000000000	A249	F0	L1	D0	Old	0	0
1680	0.0000000000	A249	F0	L1	D0	Old	0	0
1740	0.0000000000	A249	F0	L1	D0	Old	0	0
1800	0.0000000000	A249	F0	L1	D0	Old	0	0
1860	0.0000000000	A249	F0	L1	D0	Old	0	0
1920	0.0000000000	A249	F0	L1	D0	Old	0	0
1980	0.0000000000	A249	F0	L1	D0	Old	0	0
2040	0.0000000000	A249	F0	L1	D0	Old	0	0
2100	0.0000000000	A249	F0	L1	D0	Old	0	0
1860	0.0339968429	A25	F0	L1	D0	Young	0.014519213	0.184382328
1140	0.0559269959	A25	F0	L1	D0	Young	0.023633893	0.236488892
780	0.1076381183	A25	F0	L1	D0	Young	0.044397893	0.328082487
1800	0.1241986636	A25	F0	L1	D0	Young	0.050843065	0.352418308
1080	0.1795407375	A25	F0	L1	D0	Young	0.071712945	0.423722477
660	0.1829465645	A25	F0	L1	D0	Young	0.072965127	0.427722532
600	0.1857593409	A25	F0	L1	D0	Young	0.073996555	0.430998075
1620	0.1898893155	A25	F0	L1	D0	Young	0.075506565	0.435762912
1200	0.1999086849	A25	F0	L1	D0	Young	0.079148197	0.44711149
1320	0.2028418047	A25	F0	L1	D0	Young	0.080208514	0.450379623
1500	0.2174921127	A25	F0	L1	D0	Young	0.085466156	0.466360496
840	0.2205778187	A25	F0	L1	D0	Young	0.086565473	0.469657129
1260	0.2287900497	A25	F0	L1	D0	Young	0.089477686	0.478320029
900	0.2403907518	A25	F0	L1	D0	Young	0.09355852	0.490296596
1020	0.2481157739	A25	F0	L1	D0	Young	0.096254872	0.49811221
1680	0.2566254697	A25	F0	L1	D0	Young	0.099205858	0.506582145
1740	0.2629466019	A25	F0	L1	D0	Young	0.101384989	0.512783192
1380	0.2759605857	A25	F0	L1	D0	Young	0.105837259	0.525319508
1560	0.2930188597	A25	F0	L1	D0	Young	0.111604859	0.541312165
720	0.3468446908	A25	F0	L1	D0	Young	0.129317519	0.588935218
1440	0.3471857920	A25	F0	L1	D0	Young	0.129427494	0.589224738
960	0.3770786434	A25	F0	L1	D0	Young	0.138958743	0.614067295
840	0.3334109939	A250	F0	L1	D0	Old	0.124964032	0.577417521
1740	0.3892466094	A250	F0	L1	D0	Old	0.142779346	0.623896313
780	0.4450247755	A250	F0	L1	D0	Old	0.159875293	0.667101773
1920	0.4899750023	A250	F0	L1	D0	Old	0.173178982	0.699982144
1200	0.4915543315	A250	F0	L1	D0	Old	0.173639078	0.701109358
1080	0.4990939198	A250	F0	L1	D0	Old	0.175828843	0.706465795
720	0.5025984400	A250	F0	L1	D0	Old	0.176842934	0.708941775
600	0.5845154945	A250	F0	L1	D0	Old	0.19989649	0.76453613
1620	0.5949501077	A250	F0	L1	D0	Old	0.202747102	0.77133009
1020	0.6249199527	A250	F0	L1	D0	Old	0.210831972	0.790518787
1560	0.6496246656	A250	F0	L1	D0	Old	0.217385142	0.805992969
1800	0.6569601748	A250	F0	L1	D0	Old	0.21931207	0.810530798
1500	0.6748065735	A250	F0	L1	D0	Old	0.223964657	0.821466112
900	0.7062223504	A250	F0	L1	D0	Old	0.232035627	0.840370365
2100	0.7108935167	A250	F0	L1	D0	Old	0.233222981	0.843145015
960	0.7175718000	A250	F0	L1	D0	Old	0.234914901	0.847096098
1980	0.7335837231	A250	F0	L1	D0	Old	0.238944821	0.856495022
1860	0.7386146179	A250	F0	L1	D0	Old	0.240203327	0.859426912
1260	0.7409355567	A250	F0	L1	D0	Old	0.240782695	0.860776136
660	0.7538557750	A250	F0	L1	D0	Old	0.243993877	0.868248683
1380	0.7766176641	A250	F0	L1	D0	Old	0.249593976	0.881259136
1680	0.7789067018	A250	F0	L1	D0	Old	0.250153171	0.882556911
1440	0.7942232344	A250	F0	L1	D0	Old	0.253876476	0.89119203
1320	0.8334912446	A250	F0	L1	D0	Old	0.26327884	0.912957417
1140	0.8499919138	A250	F0	L1	D0	Old	0.26716983	0.92195006
2040	0.8816274397	A250	F0	L1	D0	Old	0.274533638	0.93895018
840	0.0000000000	A251	F0	L1	D0	Old	0	0
900	0.0000000000	A251	F0	L1	D0	Old	0	0
1140	0.0000000000	A251	F0	L1	D0	Old	0	0
1380	0.0033246675	A251	F0	L1	D0	Old	0.00144149	0.057659929
1080	0.0052209875	A251	F0	L1	D0	Old	0.002261547	0.072256401
1260	0.0080529155	A251	F0	L1	D0	Old	0.00348333	0.089738038
1320	0.0132732969	A251	F0	L1	D0	Old	0.005726598	0.115209795
720	0.0177562000	A251	F0	L1	D0	Old	0.007643757	0.133252392
600	0.0322744940	A251	F0	L1	D0	Old	0.013795197	0.179651034
660	0.0380563207	A251	F0	L1	D0	Old	0.016220917	0.195080293
1440	0.0395290215	A251	F0	L1	D0	Old	0.016836618	0.198819067
1560	0.0715248844	A251	F0	L1	D0	Old	0.030002261	0.267441366
1680	0.1064483503	A251	F0	L1	D0	Old	0.043931146	0.326264234
1200	0.1223967271	A251	F0	L1	D0	Old	0.050146392	0.349852436
1020	0.1343590117	A251	F0	L1	D0	Old	0.054750526	0.366550149
1500	0.1764815268	A251	F0	L1	D0	Old	0.070585112	0.420097045
1620	0.2078410068	A251	F0	L1	D0	Old	0.08200977	0.455895829
1740	0.2399222134	A251	F0	L1	D0	Old	0.093394441	0.489818551
780	0.2844298367	A251	F0	L1	D0	Old	0.108710385	0.533319638
960	0.4284758571	A251	F0	L1	D0	Old	0.154872905	0.654580673
1800	0.7023558420	A251	F0	L1	D0	Old	0.231050345	0.838066729
1980	0.7901854964	A251	F0	L1	D0	Old	0.252898034	0.888923786
2100	0.8350568415	A251	F0	L1	D0	Old	0.263649521	0.913814446
1920	0.8639210371	A251	F0	L1	D0	Old	0.27042751	0.929473527
1860	0.9108168459	A251	F0	L1	D0	Old	0.281219061	0.954367249
2040	0.9251890403	A251	F0	L1	D0	Old	0.284473381	0.961867475
960	0.0000000000	A252	F0	L1	D0	Old	0	0
1020	0.0000000000	A252	F0	L1	D0	Old	0	0
1080	0.0000000000	A252	F0	L1	D0	Old	0	0
1140	0.0000000000	A252	F0	L1	D0	Old	0	0
1200	0.0000000000	A252	F0	L1	D0	Old	0	0
1260	0.0000000000	A252	F0	L1	D0	Old	0	0
1320	0.0000000000	A252	F0	L1	D0	Old	0	0
1380	0.0000000000	A252	F0	L1	D0	Old	0	0
1440	0.0000000000	A252	F0	L1	D0	Old	0	0
1500	0.0000000000	A252	F0	L1	D0	Old	0	0
1560	0.0000000000	A252	F0	L1	D0	Old	0	0
1620	0.0000000000	A252	F0	L1	D0	Old	0	0
1680	0.0000000000	A252	F0	L1	D0	Old	0	0
1740	0.0000000000	A252	F0	L1	D0	Old	0	0
1800	0.0000000000	A252	F0	L1	D0	Old	0	0
1860	0.0000000000	A252	F0	L1	D0	Old	0	0
1920	0.0000000000	A252	F0	L1	D0	Old	0	0
1980	0.0000000000	A252	F0	L1	D0	Old	0	0
2040	0.0000000000	A252	F0	L1	D0	Old	0	0
2100	0.0000000000	A252	F0	L1	D0	Old	0	0
840	0.0093977767	A252	F0	L1	D0	Old	0.004062344	0.096942131
780	0.0131249234	A252	F0	L1	D0	Old	0.005662999	0.114564058
900	0.0131751591	A252	F0	L1	D0	Old	0.005684533	0.114783096
660	0.0133953684	A252	F0	L1	D0	Old	0.005778915	0.115738362
720	0.0144219017	A252	F0	L1	D0	Old	0.006218617	0.120091223
600	0.0166191787	A252	F0	L1	D0	Old	0.007158298	0.128915393
1500	0.0000000000	A253	F0	L1	D0	Old	0	0
1560	0.0000000000	A253	F0	L1	D0	Old	0	0
1620	0.0000000000	A253	F0	L1	D0	Old	0	0
1680	0.0000000000	A253	F0	L1	D0	Old	0	0
1740	0.0000000000	A253	F0	L1	D0	Old	0	0
1800	0.0000000000	A253	F0	L1	D0	Old	0	0
1860	0.0000000000	A253	F0	L1	D0	Old	0	0
1920	0.0000000000	A253	F0	L1	D0	Old	0	0
1980	0.0000000000	A253	F0	L1	D0	Old	0	0
2040	0.0000000000	A253	F0	L1	D0	Old	0	0
2100	0.0000000000	A253	F0	L1	D0	Old	0	0
960	0.0175177840	A253	F0	L1	D0	Old	0.007542008	0.132354766
1440	0.0199641222	A253	F0	L1	D0	Old	0.008584895	0.141294452
900	0.0221099007	A253	F0	L1	D0	Old	0.009497595	0.148693984
1380	0.0242307733	A253	F0	L1	D0	Old	0.01039782	0.15566237
1020	0.0287651034	A253	F0	L1	D0	Old	0.012316224	0.169602781
1200	0.0331853241	A253	F0	L1	D0	Old	0.014178229	0.182168395
1260	0.0332614014	A253	F0	L1	D0	Old	0.014210206	0.182377086
1320	0.0333059660	A253	F0	L1	D0	Old	0.014228937	0.182499222
1080	0.0368716567	A253	F0	L1	D0	Old	0.015725003	0.192019938
1140	0.0388970853	A253	F0	L1	D0	Old	0.016572528	0.19722344
840	0.0511327423	A253	F0	L1	D0	Old	0.021657564	0.226125501
600	0.4730763193	A253	F0	L1	D0	Old	0.168225248	0.687805437
660	0.5072823169	A253	F0	L1	D0	Old	0.178194604	0.712237542
780	0.5975363013	A253	F0	L1	D0	Old	0.203450736	0.773004723
720	0.6530429347	A253	F0	L1	D0	Old	0.218284134	0.808110719
840	1.0200233567	A254	F0	L1	D0	Old	0.305356391	1.009962057
1740	1.0265487487	A254	F0	L1	D0	Old	0.306757055	1.01318742
1020	1.0345652076	A254	F0	L1	D0	Old	0.308471614	1.017135786
900	1.1302629843	A254	F0	L1	D0	Old	0.328433221	1.063138272
1380	0.3836887765	A26	F0	L1	D0	Young	0.141038418	0.619426167
1080	0.4190702253	A26	F0	L1	D0	Young	0.152003888	0.647356336
1980	0.5223056957	A26	F0	L1	D0	Young	0.182501872	0.722707199
1740	0.5310657851	A26	F0	L1	D0	Young	0.184993851	0.728742606
2100	0.5382357233	A26	F0	L1	D0	Young	0.187022893	0.733645502
660	0.5580703305	A26	F0	L1	D0	Young	0.192587058	0.74704105
1020	0.5918957890	A26	F0	L1	D0	Young	0.201914634	0.769347639
1920	0.5953086081	A26	F0	L1	D0	Young	0.202844709	0.771562446
960	0.5964450404	A26	F0	L1	D0	Young	0.203153972	0.772298544
840	0.6012141186	A26	F0	L1	D0	Young	0.204449411	0.775379983
2040	0.6225428277	A26	F0	L1	D0	Young	0.210196169	0.789013832
1620	0.6295292456	A26	F0	L1	D0	Young	0.212062159	0.79342879
720	0.6368174732	A26	F0	L1	D0	Young	0.214000253	0.798008442
600	0.6387362767	A26	F0	L1	D0	Young	0.214509068	0.799209783
1200	0.6552294477	A26	F0	L1	D0	Young	0.218858204	0.809462444
1440	0.6576409952	A26	F0	L1	D0	Young	0.219490479	0.810950674
1680	0.6691700191	A26	F0	L1	D0	Young	0.222500576	0.818028129
1500	0.6771263147	A26	F0	L1	D0	Young	0.224565773	0.822876853
1800	0.6824294603	A26	F0	L1	D0	Young	0.225936864	0.826092888
1320	0.6827950669	A26	F0	L1	D0	Young	0.22603123	0.826314145
1140	0.6884194992	A26	F0	L1	D0	Young	0.227480359	0.829710491
780	0.6905435168	A26	F0	L1	D0	Young	0.228026355	0.830989481
1260	0.7177313999	A26	F0	L1	D0	Young	0.234955255	0.847190297
900	0.7300850316	A26	F0	L1	D0	Young	0.238067449	0.854450134
1860	0.7323552064	A26	F0	L1	D0	Young	0.238636946	0.855777545
1560	0.7587987019	A26	F0	L1	D0	Young	0.245216136	0.871090525
780	0.7626194120	A260	F0	L1	D0	Old	0.246158549	0.873280832
1800	0.8200291299	A260	F0	L1	D0	Old	0.260078339	0.905554598
660	0.8649654013	A260	F0	L1	D0	Old	0.270670779	0.930035161
1320	0.8702702609	A260	F0	L1	D0	Old	0.271904368	0.932882769
2100	0.9050304873	A260	F0	L1	D0	Old	0.27990193	0.951330903
1680	0.9199719635	A260	F0	L1	D0	Old	0.283294887	0.959151689
1200	0.9320754700	A260	F0	L1	D0	Old	0.286024087	0.965440557
960	0.9358612600	A260	F0	L1	D0	Old	0.286874229	0.967399225
600	0.9403271187	A260	F0	L1	D0	Old	0.287874954	0.969704655
720	0.9550928400	A260	F0	L1	D0	Old	0.291167385	0.977288514
2040	0.9591362657	A260	F0	L1	D0	Old	0.292064644	0.979355025
1080	0.9601481950	A260	F0	L1	D0	Old	0.292288907	0.97987152
1620	0.9628686233	A260	F0	L1	D0	Old	0.292891233	0.981258693
1980	0.9643321507	A260	F0	L1	D0	Old	0.293214925	0.98200415
1260	0.9659381073	A260	F0	L1	D0	Old	0.293569841	0.982821503
1560	0.9693179020	A260	F0	L1	D0	Old	0.294315829	0.984539436
1380	0.9715902687	A260	F0	L1	D0	Old	0.294816666	0.985692786
1440	0.9793295333	A260	F0	L1	D0	Old	0.296518105	0.989610799
1860	0.9835479733	A260	F0	L1	D0	Old	0.297442709	0.991739872
1140	0.9886542020	A260	F0	L1	D0	Old	0.298559272	0.994310918
1920	0.9946328647	A260	F0	L1	D0	Old	0.29986297	0.997312822
1500	0.9974846107	A260	F0	L1	D0	Old	0.300483442	0.998741513
1860	0.0154494411	A261	F0	L1	D0	Old	0.006658305	0.124295781
1320	0.0570658451	A261	F0	L1	D0	Old	0.024102041	0.238884585
1800	0.1522674461	A261	F0	L1	D0	Old	0.061553292	0.390214615
1920	0.3511460463	A261	F0	L1	D0	Old	0.130702295	0.592575773
1380	0.3767190868	A261	F0	L1	D0	Old	0.138845333	0.613774459
1680	0.4175121583	A261	F0	L1	D0	Old	0.151526793	0.646151807
660	0.4357630793	A261	F0	L1	D0	Old	0.157082781	0.660123533
1260	0.4472248274	A261	F0	L1	D0	Old	0.160536004	0.668748703
600	0.4531284487	A261	F0	L1	D0	Old	0.162304005	0.673148163
1020	0.4621305678	A261	F0	L1	D0	Old	0.164986157	0.679801859
1440	0.4654337482	A261	F0	L1	D0	Old	0.165966189	0.68222705
2040	0.4661709370	A261	F0	L1	D0	Old	0.166184607	0.682767118
720	0.4894584274	A261	F0	L1	D0	Old	0.173028386	0.699613056
1080	0.4923767692	A261	F0	L1	D0	Old	0.17387848	0.701695639
1200	0.4995032586	A261	F0	L1	D0	Old	0.175947414	0.706755445
900	0.5008953774	A261	F0	L1	D0	Old	0.17635042	0.707739625
1980	0.5039628713	A261	F0	L1	D0	Old	0.177237115	0.709903424
1500	0.5060697439	A261	F0	L1	D0	Old	0.177845084	0.711385791
960	0.5137154901	A261	F0	L1	D0	Old	0.180044255	0.716739486
840	0.5143327619	A261	F0	L1	D0	Old	0.180221318	0.717169967
1560	0.5259689760	A261	F0	L1	D0	Old	0.183545704	0.725237186
1620	0.5331127282	A261	F0	L1	D0	Old	0.185574089	0.73014569
1140	0.5347209939	A261	F0	L1	D0	Old	0.186029434	0.731246192
2100	0.5452429889	A261	F0	L1	D0	Old	0.188996782	0.738405708
780	0.5465151843	A261	F0	L1	D0	Old	0.189354188	0.739266653
1740	0.5752413976	A261	F0	L1	D0	Old	0.197347117	0.758446701
1380	0.0154837000	A262	F0	L1	D0	Old	0.006672957	0.124433516
1740	0.0180312104	A262	F0	L1	D0	Old	0.007761093	0.134280343
1320	0.0189994305	A262	F0	L1	D0	Old	0.008173941	0.137838422
1680	0.3334830043	A262	F0	L1	D0	Old	0.124987485	0.577479874
1260	0.4013026583	A262	F0	L1	D0	Old	0.146531946	0.633484537
1800	0.5223501281	A262	F0	L1	D0	Old	0.182514548	0.722737939
1500	0.5279619256	A262	F0	L1	D0	Old	0.184112532	0.726609885
1440	0.5637456364	A262	F0	L1	D0	Old	0.194166111	0.750829965
1860	0.6228045075	A262	F0	L1	D0	Old	0.210266205	0.789179642
1980	0.6569323823	A262	F0	L1	D0	Old	0.219304786	0.810513653
900	0.6570314415	A262	F0	L1	D0	Old	0.219330749	0.81057476
1140	0.6828629212	A262	F0	L1	D0	Old	0.226048742	0.826355203
600	0.6836170774	A262	F0	L1	D0	Old	0.226243322	0.826811392
1620	0.6881691890	A262	F0	L1	D0	Old	0.22741597	0.829559636
2100	0.6890410169	A262	F0	L1	D0	Old	0.227640196	0.830084946
960	0.6908409158	A262	F0	L1	D0	Old	0.228102749	0.831168404
1560	0.6988701470	A262	F0	L1	D0	Old	0.230160185	0.835984538
1200	0.7129910717	A262	F0	L1	D0	Old	0.233755099	0.844387986
2040	0.7287871601	A262	F0	L1	D0	Old	0.237741528	0.853690319
1080	0.7384558271	A262	F0	L1	D0	Old	0.24016366	0.859334526
1020	0.7547922890	A262	F0	L1	D0	Old	0.244225717	0.868787827
1920	0.7714020112	A262	F0	L1	D0	Old	0.248317133	0.878294945
840	0.7736935531	A262	F0	L1	D0	Old	0.248878587	0.879598518
660	0.7787462865	A262	F0	L1	D0	Old	0.250114006	0.882466026
720	0.8145070100	A262	F0	L1	D0	Old	0.25875865	0.902500421
780	0.8317134559	A262	F0	L1	D0	Old	0.262857536	0.911983254
1920	0.4946557161	A263	F0	L1	D0	Old	0.174541167	0.70331765
660	0.7044876743	A263	F0	L1	D0	Old	0.231593865	0.83933764
600	0.7089776431	A263	F0	L1	D0	Old	0.232736381	0.842008102
720	0.7205596423	A263	F0	L1	D0	Old	0.235669732	0.848857846
1020	0.7740389497	A263	F0	L1	D0	Old	0.248963151	0.879794834
1560	0.7856213022	A263	F0	L1	D0	Old	0.251789358	0.886352809
1680	0.8112506809	A263	F0	L1	D0	Old	0.257978562	0.900694555
1800	0.8135261724	A263	F0	L1	D0	Old	0.258523828	0.901956857
780	0.8136379399	A263	F0	L1	D0	Old	0.258550592	0.902018813
1620	0.8233917671	A263	F0	L1	D0	Old	0.26087999	0.907409371
2040	0.8320800464	A263	F0	L1	D0	Old	0.262944445	0.912184217
1860	0.8393526527	A263	F0	L1	D0	Old	0.264665003	0.916161914
1740	0.8457309906	A263	F0	L1	D0	Old	0.266168404	0.919636336
1380	0.8664610056	A263	F0	L1	D0	Old	0.271018921	0.930838872
1440	0.9026211523	A263	F0	L1	D0	Old	0.279352321	0.950063762
840	0.9206828054	A263	F0	L1	D0	Old	0.283455648	0.959522176
1500	0.9432513716	A263	F0	L1	D0	Old	0.288528983	0.971211291
900	0.9558951269	A263	F0	L1	D0	Old	0.291345565	0.977698894
1200	0.9794489526	A263	F0	L1	D0	Old	0.296544306	0.989671134
1260	0.9828028872	A263	F0	L1	D0	Old	0.297279543	0.991364155
960	0.9850049496	A263	F0	L1	D0	Old	0.297761594	0.992474156
1320	0.9861535357	A263	F0	L1	D0	Old	0.298012818	0.993052635
1980	0.9998874419	A263	F0	L1	D0	Old	0.301005553	0.999943719
1080	1.0039347029	A263	F0	L1	D0	Old	0.301883566	1.00196542
2100	1.0050275286	A263	F0	L1	D0	Old	0.30212034	1.002510613
1140	1.0262033309	A263	F0	L1	D0	Old	0.306683025	1.013016945
1860	0.0023627480	A264	F0	L1	D0	Old	0.001024918	0.048608106
1740	0.0024068285	A264	F0	L1	D0	Old	0.001044016	0.049059439
2100	0.0028260700	A264	F0	L1	D0	Old	0.001225616	0.053160794
2040	0.0031966587	A264	F0	L1	D0	Old	0.001386077	0.056539001
600	0.0032839347	A264	F0	L1	D0	Old	0.001423858	0.057305625
1800	0.0035441220	A264	F0	L1	D0	Old	0.001536472	0.059532529
1920	0.0035441220	A264	F0	L1	D0	Old	0.001536472	0.059532529
660	0.0040136980	A264	F0	L1	D0	Old	0.001739638	0.063353753
1980	0.0041637634	A264	F0	L1	D0	Old	0.001804545	0.06452723
1560	0.0047078477	A264	F0	L1	D0	Old	0.002039795	0.068613758
1620	0.0086560932	A264	F0	L1	D0	Old	0.003743116	0.093038128
1680	0.0089230755	A264	F0	L1	D0	Old	0.003858055	0.094462032
1500	0.0093277343	A264	F0	L1	D0	Old	0.004032207	0.096580196
1440	0.0095009083	A264	F0	L1	D0	Old	0.004106714	0.097472603
1320	0.0096603711	A264	F0	L1	D0	Old	0.004175311	0.098287187
1200	0.0111088071	A264	F0	L1	D0	Old	0.004797893	0.105398326
1380	0.0111989223	A264	F0	L1	D0	Old	0.004836598	0.105824961
720	0.0113424011	A264	F0	L1	D0	Old	0.004898216	0.106500709
840	0.0130453145	A264	F0	L1	D0	Old	0.005628872	0.114216087
1140	0.0138397879	A264	F0	L1	D0	Old	0.005969331	0.117642628
1260	0.0148063690	A264	F0	L1	D0	Old	0.006383184	0.121681424
900	0.0150287071	A264	F0	L1	D0	Old	0.006478325	0.122591628
1080	0.0180522956	A264	F0	L1	D0	Old	0.007770088	0.134358831
1020	0.0207756200	A264	F0	L1	D0	Old	0.008930289	0.144137504
960	0.0225766809	A264	F0	L1	D0	Old	0.009695885	0.150255385
780	0.0264207909	A264	F0	L1	D0	Old	0.01132544	0.162544735
600	0.0000000000	A265	F0	L1	D0	Old	0	0
660	0.0000000000	A265	F0	L1	D0	Old	0	0
720	0.0000000000	A265	F0	L1	D0	Old	0	0
780	0.0000000000	A265	F0	L1	D0	Old	0	0
840	0.0000000000	A265	F0	L1	D0	Old	0	0
900	0.0000000000	A265	F0	L1	D0	Old	0	0
960	0.0000000000	A265	F0	L1	D0	Old	0	0
1020	0.0000000000	A265	F0	L1	D0	Old	0	0
1080	0.0000000000	A265	F0	L1	D0	Old	0	0
1140	0.0000000000	A265	F0	L1	D0	Old	0	0
1200	0.0000000000	A265	F0	L1	D0	Old	0	0
1260	0.0000000000	A265	F0	L1	D0	Old	0	0
1320	0.0000000000	A265	F0	L1	D0	Old	0	0
1380	0.0000000000	A265	F0	L1	D0	Old	0	0
1440	0.0000000000	A265	F0	L1	D0	Old	0	0
1500	0.0000000000	A265	F0	L1	D0	Old	0	0
1560	0.0000000000	A265	F0	L1	D0	Old	0	0
1620	0.0000000000	A265	F0	L1	D0	Old	0	0
1680	0.0000000000	A265	F0	L1	D0	Old	0	0
1740	0.0000000000	A265	F0	L1	D0	Old	0	0
1800	0.0000000000	A265	F0	L1	D0	Old	0	0
1920	0.0050014121	A265	F0	L1	D0	Old	0.002166672	0.070720663
1980	0.0051813551	A265	F0	L1	D0	Old	0.002244424	0.07198163
2040	0.0054565711	A265	F0	L1	D0	Old	0.002363317	0.073868607
2100	0.0063134683	A265	F0	L1	D0	Old	0.002733285	0.079457337
1860	0.1539921341	A265	F0	L1	D0	Old	0.062202849	0.392418315
1500	0.0163575007	A27	F0	L1	D0	Young	0.007046497	0.127896445
1980	0.0179121596	A27	F0	L1	D0	Young	0.007710302	0.133836316
2100	0.0191129035	A27	F0	L1	D0	Young	0.0082223	0.138249425
2040	0.0194458683	A27	F0	L1	D0	Young	0.00836417	0.139448443
1920	0.0208473701	A27	F0	L1	D0	Young	0.008960814	0.144386184
1380	0.0224999074	A27	F0	L1	D0	Young	0.009663277	0.149999691
1860	0.0238537317	A27	F0	L1	D0	Young	0.010237918	0.154446533
1680	0.0244296148	A27	F0	L1	D0	Young	0.010482125	0.156299759
1800	0.0246351163	A27	F0	L1	D0	Young	0.010569236	0.156955778
1740	0.0251528481	A27	F0	L1	D0	Young	0.010788623	0.158596494
1620	0.0261338162	A27	F0	L1	D0	Young	0.011204	0.161659569
1440	0.0270212299	A27	F0	L1	D0	Young	0.011579421	0.164381355
1560	0.0292577788	A27	F0	L1	D0	Young	0.012524158	0.171049054
1140	0.0825075891	A27	F0	L1	D0	Young	0.03443095	0.287241343
1320	0.1873349726	A27	F0	L1	D0	Young	0.07457326	0.432822103
660	0.2583040930	A27	F0	L1	D0	Young	0.099785609	0.508236257
1020	0.2911442620	A27	F0	L1	D0	Young	0.11097477	0.539577855
780	0.3490449792	A27	F0	L1	D0	Young	0.13002643	0.590800287
900	0.3502511918	A27	F0	L1	D0	Young	0.130414569	0.591820236
960	0.3985023373	A27	F0	L1	D0	Young	0.145663197	0.631270415
720	0.4087715547	A27	F0	L1	D0	Young	0.148840574	0.63935245
840	0.4213951297	A27	F0	L1	D0	Young	0.152714823	0.649149543
1200	0.4276081746	A27	F0	L1	D0	Young	0.154609026	0.653917559
1260	0.4505265200	A27	F0	L1	D0	Young	0.161525673	0.671212723
600	0.4608118860	A27	F0	L1	D0	Young	0.164594294	0.678831265
1080	0.4685124270	A27	F0	L1	D0	Young	0.166877626	0.684479676
1260	0.4798031523	A270	F0	L1	D0	Old	0.170203948	0.692678246
600	0.4854362343	A270	F0	L1	D0	Old	0.171854013	0.696732541
840	0.5072323712	A270	F0	L1	D0	Old	0.178180213	0.712202479
1620	0.5616241525	A270	F0	L1	D0	Old	0.193576517	0.749415874
1440	0.6700409712	A270	F0	L1	D0	Old	0.222727126	0.818560304
780	0.6737855550	A270	F0	L1	D0	Old	0.223699816	0.820844416
1680	0.6741452942	A270	F0	L1	D0	Old	0.223793146	0.821063514
900	0.6860152322	A270	F0	L1	D0	Old	0.226861494	0.828260365
1020	0.7172906657	A270	F0	L1	D0	Old	0.234843809	0.846930142
1080	0.7176125387	A270	F0	L1	D0	Old	0.234925202	0.847120144
960	0.7224251393	A270	F0	L1	D0	Old	0.236140356	0.849955963
1980	0.7254874627	A270	F0	L1	D0	Old	0.236911808	0.851755518
1500	0.7395116204	A270	F0	L1	D0	Old	0.240427334	0.859948615
1380	0.7462187302	A270	F0	L1	D0	Old	0.242098642	0.863839528
1320	0.7469489589	A270	F0	L1	D0	Old	0.242280216	0.864262089
1740	0.7612629856	A270	F0	L1	D0	Old	0.245824208	0.87250386
1560	0.7699779496	A270	F0	L1	D0	Old	0.247967856	0.877483874
1800	0.7718783912	A270	F0	L1	D0	Old	0.248433912	0.8785661
1920	0.7725288068	A270	F0	L1	D0	Old	0.248593302	0.878936179
660	0.7788622676	A270	F0	L1	D0	Old	0.250142323	0.882531737
1860	0.7859939050	A270	F0	L1	D0	Old	0.251879972	0.886562973
2100	0.7926524155	A270	F0	L1	D0	Old	0.253496091	0.890310292
2040	0.7995840420	A270	F0	L1	D0	Old	0.255172133	0.894194633
1200	0.8114435399	A270	F0	L1	D0	Old	0.258024802	0.90080161
1140	0.8142798795	A270	F0	L1	D0	Old	0.258704284	0.902374578
720	0.8924086761	A270	F0	L1	D0	Old	0.27701493	0.944673846
1080	0.4130238877	A28	F0	L1	D0	Young	0.150149504	0.642669346
600	0.4267672971	A28	F0	L1	D0	Young	0.154353146	0.653274289
1320	0.5373639259	A28	F0	L1	D0	Young	0.186776686	0.733051107
1440	0.5424830933	A28	F0	L1	D0	Young	0.188220413	0.736534516
2100	0.5452909594	A28	F0	L1	D0	Young	0.189010264	0.738438189
1260	0.5528303391	A28	F0	L1	D0	Young	0.191124008	0.743525614
1620	0.5561408779	A28	F0	L1	D0	Young	0.192048911	0.745748535
1500	0.5599316811	A28	F0	L1	D0	Young	0.193105578	0.748285828
1860	0.5646883382	A28	F0	L1	D0	Young	0.194427846	0.751457476
1380	0.5796533641	A28	F0	L1	D0	Young	0.198561797	0.761349699
840	0.6026773579	A28	F0	L1	D0	Young	0.204846101	0.776322973
1920	0.6194316405	A28	F0	L1	D0	Young	0.20936262	0.787039796
1200	0.6217565831	A28	F0	L1	D0	Young	0.20998567	0.78851543
960	0.6284838331	A28	F0	L1	D0	Young	0.211783451	0.792769723
780	0.6369067632	A28	F0	L1	D0	Young	0.214023943	0.798064385
1740	0.6436446733	A28	F0	L1	D0	Young	0.215807937	0.802274687
720	0.6470198652	A28	F0	L1	D0	Young	0.216698837	0.80437545
1800	0.6573645067	A28	F0	L1	D0	Young	0.219418034	0.810780184
1560	0.6592389687	A28	F0	L1	D0	Young	0.219908939	0.811935323
660	0.6637569946	A28	F0	L1	D0	Young	0.221089894	0.81471283
900	0.6685748639	A28	F0	L1	D0	Young	0.222345697	0.817664273
1140	0.6730131260	A28	F0	L1	D0	Young	0.223499348	0.820373772
1980	0.6769184873	A28	F0	L1	D0	Young	0.224511953	0.822750562
2040	0.6862595257	A28	F0	L1	D0	Young	0.226924416	0.828407826
1020	0.7388767573	A28	F0	L1	D0	Young	0.240268803	0.859579407
1680	0.7551158713	A28	F0	L1	D0	Young	0.244305794	0.868974034
1500	0.0032846695	A29	F0	L1	D0	Young	0.001424176	0.057312036
1260	0.0039519829	A29	F0	L1	D0	Young	0.001712942	0.062864799
1200	0.0066303049	A29	F0	L1	D0	Young	0.002870001	0.081426684
1440	0.0084243733	A29	F0	L1	D0	Young	0.003643334	0.091784385
1620	0.0131595980	A29	F0	L1	D0	Young	0.005677863	0.114715291
1320	0.0198349124	A29	F0	L1	D0	Young	0.008529875	0.140836474
1380	0.0213144064	A29	F0	L1	D0	Young	0.009159458	0.145994542
1140	0.0302391621	A29	F0	L1	D0	Young	0.012938055	0.173894112
660	0.0303509131	A29	F0	L1	D0	Young	0.01298516	0.174215134
1560	0.0496239997	A29	F0	L1	D0	Young	0.021033752	0.222764449
600	0.0532279967	A29	F0	L1	D0	Young	0.022522395	0.230711935
1080	0.0701481727	A29	F0	L1	D0	Young	0.029443914	0.264855003
720	0.1839797478	A29	F0	L1	D0	Young	0.073344274	0.428928605
1680	0.1859610453	A29	F0	L1	D0	Young	0.074070424	0.431232009
2100	0.2803320147	A29	F0	L1	D0	Young	0.107322605	0.529463894
1740	0.3130129649	A29	F0	L1	D0	Young	0.118269014	0.559475616
1020	0.3662101869	A29	F0	L1	D0	Young	0.135517519	0.605153028
780	0.4612991676	A29	F0	L1	D0	Young	0.164739137	0.679190082
840	0.4681814897	A29	F0	L1	D0	Young	0.166779744	0.68423789
2040	0.4870615047	A29	F0	L1	D0	Young	0.172328931	0.697897919
960	0.5270918440	A29	F0	L1	D0	Young	0.183865158	0.726010912
900	0.5585801347	A29	F0	L1	D0	Young	0.192729137	0.747382188
1860	0.5629538307	A29	F0	L1	D0	Young	0.193946149	0.750302493
1800	0.5983995804	A29	F0	L1	D0	Young	0.203685357	0.773562913
1920	0.6429012015	A29	F0	L1	D0	Young	0.215611447	0.801811201
1980	0.7355681960	A29	F0	L1	D0	Young	0.239441683	0.857652725
1980	0.1853922384	A3	F0	L1	D0	Young	0.073862079	0.43057199
1800	0.4100291207	A3	F0	L1	D0	Young	0.149228082	0.640335163
1680	0.4394715697	A3	F0	L1	D0	Young	0.158203092	0.662926519
2040	0.4436867869	A3	F0	L1	D0	Young	0.159472982	0.666098181
960	0.4910862425	A3	F0	L1	D0	Young	0.173502763	0.700775458
660	0.4915886684	A3	F0	L1	D0	Young	0.173649075	0.701133845
1140	0.5416621343	A3	F0	L1	D0	Young	0.187989206	0.735976993
2100	0.5504781263	A3	F0	L1	D0	Young	0.190465644	0.741942131
1260	0.5547430701	A3	F0	L1	D0	Young	0.19165863	0.744810761
1920	0.5569345128	A3	F0	L1	D0	Young	0.192270346	0.746280452
1020	0.5572123407	A3	F0	L1	D0	Young	0.192347837	0.74646657
1860	0.5604735556	A3	F0	L1	D0	Young	0.193256413	0.748647818
600	0.5660348887	A3	F0	L1	D0	Young	0.194801433	0.752352902
1380	0.5743727831	A3	F0	L1	D0	Young	0.197107573	0.757873857
1320	0.5791626709	A3	F0	L1	D0	Young	0.198426869	0.761027379
1740	0.6398710854	A3	F0	L1	D0	Young	0.214809708	0.799919424
1500	0.6415936451	A3	F0	L1	D0	Young	0.215265662	0.800995409
1560	0.6433885195	A3	F0	L1	D0	Young	0.215740249	0.802115029
1200	0.6444124746	A3	F0	L1	D0	Young	0.216010763	0.80275306
1080	0.6453871679	A3	F0	L1	D0	Young	0.216268106	0.803359924
720	0.6491699488	A3	F0	L1	D0	Young	0.217265412	0.805710835
840	0.6562449095	A3	F0	L1	D0	Young	0.219124556	0.810089445
1620	0.6762291497	A3	F0	L1	D0	Young	0.224333389	0.822331533
780	0.7038583321	A3	F0	L1	D0	Young	0.231433482	0.838962652
900	0.7055513394	A3	F0	L1	D0	Young	0.231864797	0.839971035
1440	0.7608024831	A3	F0	L1	D0	Young	0.245710642	0.872239923
1080	0.3419026256	A301	F0	L1	D20	Young	0.127721003	0.584724401
1920	0.3725756623	A301	F0	L1	D20	Young	0.137536294	0.610389763
1800	0.4576095628	A301	F0	L1	D20	Young	0.163641209	0.676468449
900	0.5433519713	A301	F0	L1	D20	Young	0.188464981	0.737124122
960	0.5715568795	A301	F0	L1	D20	Young	0.196330104	0.756013809
1680	0.5955331829	A301	F0	L1	D20	Young	0.202905841	0.771707965
1320	0.6024419628	A301	F0	L1	D20	Young	0.204782309	0.776171349
1500	0.6077680669	A301	F0	L1	D20	Young	0.206223399	0.779594809
780	0.6082618137	A301	F0	L1	D20	Young	0.20635675	0.779911414
1620	0.6090290183	A301	F0	L1	D20	Young	0.206563877	0.780403113
1380	0.6147205801	A301	F0	L1	D20	Young	0.208097381	0.784041185
840	0.6177552325	A301	F0	L1	D20	Young	0.208912813	0.785974066
1560	0.6220479087	A301	F0	L1	D20	Young	0.210063677	0.788700139
1440	0.6329830070	A301	F0	L1	D20	Young	0.212981665	0.795602292
1740	0.6346828689	A301	F0	L1	D20	Young	0.213433511	0.796669862
1260	0.6415804200	A301	F0	L1	D20	Young	0.215262163	0.800987153
1860	0.6446242866	A301	F0	L1	D20	Young	0.216066699	0.802884977
600	0.6454707529	A301	F0	L1	D20	Young	0.216290167	0.803411945
1020	0.6553812175	A301	F0	L1	D20	Young	0.218898023	0.809556185
2040	0.6644834082	A301	F0	L1	D20	Young	0.22127947	0.815158517
660	0.6748213830	A301	F0	L1	D20	Young	0.223968497	0.821475126
720	0.6786300405	A301	F0	L1	D20	Young	0.224954991	0.823790046
1140	0.6801868147	A301	F0	L1	D20	Young	0.225357572	0.82473439
2100	0.6811607851	A301	F0	L1	D20	Young	0.225609251	0.825324654
1200	0.6822526370	A301	F0	L1	D20	Young	0.225891218	0.825985858
1980	0.7282245254	A301	F0	L1	D20	Young	0.237600164	0.853360724
1620	0.0000000000	A302	F0	L1	D20	Young	0	0
1680	0.0000000000	A302	F0	L1	D20	Young	0	0
1740	0.0000000000	A302	F0	L1	D20	Young	0	0
1800	0.0000000000	A302	F0	L1	D20	Young	0	0
1860	0.0000000000	A302	F0	L1	D20	Young	0	0
1920	0.0000000000	A302	F0	L1	D20	Young	0	0
1980	0.0000000000	A302	F0	L1	D20	Young	0	0
2040	0.0000000000	A302	F0	L1	D20	Young	0	0
2100	0.0000000000	A302	F0	L1	D20	Young	0	0
780	0.0097746580	A302	F0	L1	D20	Young	0.004224467	0.09886687
1440	0.0147013077	A302	F0	L1	D20	Young	0.00633822	0.121248949
1380	0.0167442405	A302	F0	L1	D20	Young	0.007211721	0.129399538
900	0.0170684949	A302	F0	L1	D20	Young	0.007350202	0.13064645
1080	0.0172763267	A302	F0	L1	D20	Young	0.007438938	0.131439441
720	0.0176026434	A302	F0	L1	D20	Young	0.007578226	0.132674954
960	0.0191579815	A302	F0	L1	D20	Young	0.00824151	0.13841236
840	0.0192065669	A302	F0	L1	D20	Young	0.008262213	0.138587759
1140	0.0204459243	A302	F0	L1	D20	Young	0.008789995	0.142989245
660	0.0213781239	A302	F0	L1	D20	Young	0.009186552	0.146212598
1200	0.0229621357	A302	F0	L1	D20	Young	0.009859559	0.151532623
1020	0.0235842503	A302	F0	L1	D20	Young	0.010123595	0.153571645
1320	0.0237885371	A302	F0	L1	D20	Young	0.010210263	0.15423533
1260	0.0253051139	A302	F0	L1	D20	Young	0.010853123	0.159075812
600	0.0419867237	A302	F0	L1	D20	Young	0.017862185	0.204906622
1500	0.0459411354	A302	F0	L1	D20	Young	0.019507244	0.214338833
1560	0.1677599491	A302	F0	L1	D20	Young	0.067353576	0.409585094
1200	0.0055343918	A303	F0	L1	D20	Young	0.002396929	0.074393493
1140	0.0069305835	A303	F0	L1	D20	Young	0.002999532	0.083250126
1380	0.0112091688	A303	F0	L1	D20	Young	0.004840999	0.105873362
1800	0.0117987787	A303	F0	L1	D20	Young	0.005094151	0.108622183
1740	0.0121155920	A303	F0	L1	D20	Young	0.005230115	0.11007085
1860	0.0126557313	A303	F0	L1	D20	Young	0.005461825	0.112497695
2040	0.0141273280	A303	F0	L1	D20	Young	0.006092486	0.118858437
840	0.0147037009	A303	F0	L1	D20	Young	0.006339244	0.121258818
1080	0.0148771932	A303	F0	L1	D20	Young	0.006413493	0.1219721
2100	0.0153046053	A303	F0	L1	D20	Young	0.006596356	0.123711783
1980	0.0158932440	A303	F0	L1	D20	Young	0.006848072	0.12606841
1440	0.0164623669	A303	F0	L1	D20	Young	0.007091304	0.128305756
1320	0.0174380245	A303	F0	L1	D20	Young	0.007507964	0.132053112
660	0.0183102525	A303	F0	L1	D20	Young	0.007880116	0.135315382
960	0.0184803449	A303	F0	L1	D20	Young	0.007952652	0.135942432
1920	0.0188364373	A303	F0	L1	D20	Young	0.008104469	0.137245901
1500	0.0191106521	A303	F0	L1	D20	Young	0.008221341	0.138241282
1620	0.0199022400	A303	F0	L1	D20	Young	0.008558546	0.141075299
1560	0.0206223297	A303	F0	L1	D20	Young	0.008865066	0.143604769
720	0.0224445985	A303	F0	L1	D20	Young	0.009639785	0.149815215
1680	0.0228763629	A303	F0	L1	D20	Young	0.009823143	0.15124934
1020	0.0242804005	A303	F0	L1	D20	Young	0.010418863	0.155821695
780	0.0247961172	A303	F0	L1	D20	Young	0.010637471	0.157467829
600	0.0252371379	A303	F0	L1	D20	Young	0.01082433	0.158862009
1260	0.0258012040	A303	F0	L1	D20	Young	0.011063204	0.160627532
900	0.0270083365	A303	F0	L1	D20	Young	0.011573969	0.164342132
1800	0.5257970777	A304	F0	L1	D20	Young	0.183496779	0.725118665
2100	0.5401659418	A304	F0	L1	D20	Young	0.187567515	0.734959823
1860	0.5673560034	A304	F0	L1	D20	Young	0.195167652	0.753230379
2040	0.5686975110	A304	F0	L1	D20	Young	0.195539207	0.754120356
720	0.5900713450	A304	F0	L1	D20	Young	0.201416611	0.768161015
1020	0.6002070218	A304	F0	L1	D20	Young	0.204176172	0.77473029
1560	0.6203799430	A304	F0	L1	D20	Young	0.209616859	0.787642014
1980	0.6216259195	A304	F0	L1	D20	Young	0.209950677	0.788432571
1260	0.6249324843	A304	F0	L1	D20	Young	0.210835321	0.790526713
1500	0.6267076290	A304	F0	L1	D20	Young	0.211309503	0.791648678
1740	0.6425252585	A304	F0	L1	D20	Young	0.215512057	0.801576733
1080	0.6471786774	A304	F0	L1	D20	Young	0.216740712	0.804474162
1680	0.6517825401	A304	F0	L1	D20	Young	0.217952871	0.807330502
600	0.6540790962	A304	F0	L1	D20	Young	0.218556273	0.808751566
660	0.6541733860	A304	F0	L1	D20	Young	0.218581029	0.808809858
1920	0.6555170138	A304	F0	L1	D20	Young	0.218933648	0.809640052
1380	0.6623435416	A304	F0	L1	D20	Young	0.22072078	0.813844913
1200	0.6830248880	A304	F0	L1	D20	Young	0.226090538	0.826453198
1140	0.6853165675	A304	F0	L1	D20	Young	0.22668149	0.827838491
1620	0.6951940765	A304	F0	L1	D20	Young	0.229219426	0.833782991
840	0.7098537855	A304	F0	L1	D20	Young	0.232958974	0.842528211
1440	0.7111584847	A304	F0	L1	D20	Young	0.233290235	0.843302131
1320	0.7144053322	A304	F0	L1	D20	Young	0.234113509	0.845225019
900	0.7572126786	A304	F0	L1	D20	Young	0.244824328	0.870179682
780	0.7805613418	A304	F0	L1	D20	Young	0.25055694	0.883493827
960	0.7870489932	A304	F0	L1	D20	Young	0.252136459	0.887157818
1740	0.4659769841	A305	F0	L1	D20	Young	0.166127152	0.682625068
1260	0.4767331418	A305	F0	L1	D20	Young	0.169302022	0.690458646
1920	0.4998783655	A305	F0	L1	D20	Young	0.176056041	0.707020767
1680	0.5799380751	A305	F0	L1	D20	Young	0.198640065	0.761536654
1140	0.5881269633	A305	F0	L1	D20	Young	0.200885219	0.766894363
1860	0.6303663479	A305	F0	L1	D20	Young	0.212285203	0.793956137
660	0.6373981251	A305	F0	L1	D20	Young	0.214154289	0.798372172
1080	0.6552690893	A305	F0	L1	D20	Young	0.218868605	0.80948693
2040	0.6562807439	A305	F0	L1	D20	Young	0.219133953	0.810111563
1980	0.6655783572	A305	F0	L1	D20	Young	0.221565069	0.815829858
1560	0.6724640012	A305	F0	L1	D20	Young	0.223356779	0.820039024
1200	0.6875485488	A305	F0	L1	D20	Young	0.227256276	0.829185473
1620	0.6879441093	A305	F0	L1	D20	Young	0.227358062	0.829423962
780	0.6908913585	A305	F0	L1	D20	Young	0.228115705	0.831198748
2100	0.6950599773	A305	F0	L1	D20	Young	0.22918507	0.833702571
1320	0.7122784690	A305	F0	L1	D20	Young	0.233574396	0.843965917
720	0.7175953321	A305	F0	L1	D20	Young	0.234920851	0.847109988
1020	0.7202626320	A305	F0	L1	D20	Young	0.235594756	0.848682881
1800	0.7245808528	A305	F0	L1	D20	Young	0.23668356	0.851223151
1380	0.7371739087	A305	F0	L1	D20	Young	0.239843298	0.858588323
1500	0.7448672427	A305	F0	L1	D20	Young	0.241762389	0.863056917
960	0.7647023063	A305	F0	L1	D20	Young	0.246671453	0.874472587
900	0.7660958000	A305	F0	L1	D20	Young	0.247014258	0.875268987
1440	0.7839561070	A305	F0	L1	D20	Young	0.251384165	0.885412958
600	0.7915630620	A305	F0	L1	D20	Young	0.2532321	0.889698298
840	0.8335211267	A305	F0	L1	D20	Young	0.263285918	0.912973782
840	0.5194214419	A306	F0	L1	D20	Young	0.181678251	0.720708986
600	0.5673722489	A306	F0	L1	D20	Young	0.195172153	0.753241163
1140	0.5879461740	A306	F0	L1	D20	Young	0.200835777	0.766776482
1800	0.5917327007	A306	F0	L1	D20	Young	0.201870139	0.76924164
1860	0.5922718587	A306	F0	L1	D20	Young	0.20201722	0.769592008
1500	0.6156842072	A306	F0	L1	D20	Young	0.20835648	0.78465547
1440	0.6279863129	A306	F0	L1	D20	Young	0.211650749	0.792455874
1200	0.6299823488	A306	F0	L1	D20	Young	0.212182901	0.793714274
1620	0.6412556952	A306	F0	L1	D20	Young	0.215176246	0.800784425
1920	0.6414712653	A306	F0	L1	D20	Young	0.215233285	0.800919013
780	0.6445769108	A306	F0	L1	D20	Young	0.216054189	0.802855473
2100	0.6536927508	A306	F0	L1	D20	Young	0.218454823	0.808512678
1980	0.6569952705	A306	F0	L1	D20	Young	0.219321269	0.810552448
720	0.6709099161	A306	F0	L1	D20	Young	0.222953036	0.819090908
1380	0.6738847309	A306	F0	L1	D20	Young	0.223725548	0.820904824
2040	0.6787807927	A306	F0	L1	D20	Young	0.224993992	0.82388154
1020	0.6792596884	A306	F0	L1	D20	Young	0.225117863	0.824172123
1680	0.6875913572	A306	F0	L1	D20	Young	0.227267293	0.829211286
1080	0.6891990213	A306	F0	L1	D20	Young	0.227680821	0.830180114
1260	0.7003223236	A306	F0	L1	D20	Young	0.230531257	0.83685263
660	0.7170252088	A306	F0	L1	D20	Young	0.234776671	0.846773411
960	0.7185502620	A306	F0	L1	D20	Young	0.235162238	0.847673441
1320	0.7187674047	A306	F0	L1	D20	Young	0.235217109	0.847801513
900	0.7244757731	A306	F0	L1	D20	Young	0.236657097	0.851161426
1740	0.7255592385	A306	F0	L1	D20	Young	0.236929873	0.851797651
1560	0.7718174740	A306	F0	L1	D20	Young	0.24841898	0.87853143
1080	0.1274025581	A307	F0	L1	D20	Young	0.052079016	0.356934949
1740	0.4162502445	A307	F0	L1	D20	Young	0.151139998	0.645174585
1860	0.4176217036	A307	F0	L1	D20	Young	0.151560354	0.646236569
1560	0.4208367033	A307	F0	L1	D20	Young	0.152544167	0.648719279
2040	0.4258305704	A307	F0	L1	D20	Young	0.154067922	0.652556948
840	0.4452527103	A307	F0	L1	D20	Young	0.159943792	0.667272591
1920	0.4596826730	A307	F0	L1	D20	Young	0.164258453	0.677999021
1320	0.4666351823	A307	F0	L1	D20	Young	0.166322099	0.683107006
1800	0.4686431146	A307	F0	L1	D20	Young	0.166916274	0.684575134
600	0.4900776106	A307	F0	L1	D20	Young	0.173208889	0.700055434
720	0.4901164227	A307	F0	L1	D20	Young	0.173220201	0.700083154
1500	0.4982836755	A307	F0	L1	D20	Young	0.175594048	0.705892113
900	0.4989913806	A307	F0	L1	D20	Young	0.175799136	0.70639322
1380	0.5030153693	A307	F0	L1	D20	Young	0.176963422	0.709235764
1020	0.5070245764	A307	F0	L1	D20	Young	0.178120335	0.712056582
960	0.5152527219	A307	F0	L1	D20	Young	0.180485073	0.717811063
1260	0.5357773279	A307	F0	L1	D20	Young	0.186328252	0.731968119
1980	0.5449855993	A307	F0	L1	D20	Young	0.188924436	0.7382314
1440	0.5451939041	A307	F0	L1	D20	Young	0.188982986	0.73837247
1620	0.5473680345	A307	F0	L1	D20	Young	0.189593621	0.73984325
1200	0.5613593326	A307	F0	L1	D20	Young	0.193502863	0.749239169
2100	0.5654080347	A307	F0	L1	D20	Young	0.194627559	0.751936191
660	0.5709201925	A307	F0	L1	D20	Young	0.196154122	0.75559261
1140	0.5816503957	A307	F0	L1	D20	Young	0.199110494	0.762660079
1680	0.5895369757	A307	F0	L1	D20	Young	0.201270635	0.767813112
780	0.6368465000	A307	F0	L1	D20	Young	0.214007954	0.798026629
2100	0.0297847618	A308	F0	L1	D20	Young	0.012746461	0.172582623
1680	0.2456184426	A308	F0	L1	D20	Young	0.09538503	0.495599074
1140	0.2522661739	A308	F0	L1	D20	Young	0.09769665	0.502261061
1200	0.3146498343	A308	F0	L1	D20	Young	0.118810091	0.560936569
1920	0.4209818526	A308	F0	L1	D20	Young	0.152588532	0.648831143
1740	0.4679030007	A308	F0	L1	D20	Young	0.166697358	0.684034356
960	0.4764729813	A308	F0	L1	D20	Young	0.169225504	0.690270223
900	0.4934013779	A308	F0	L1	D20	Young	0.174176548	0.702425354
660	0.5396669926	A308	F0	L1	D20	Young	0.187426799	0.734620305
1800	0.5751481695	A308	F0	L1	D20	Young	0.197321413	0.758385238
1380	0.5784560888	A308	F0	L1	D20	Young	0.198232505	0.760563008
1320	0.5916618634	A308	F0	L1	D20	Young	0.201850811	0.769195595
600	0.5943340125	A308	F0	L1	D20	Young	0.202579311	0.770930615
2040	0.5964472544	A308	F0	L1	D20	Young	0.203154574	0.772299977
1860	0.6168390514	A308	F0	L1	D20	Young	0.20866679	0.785391018
1500	0.6193658904	A308	F0	L1	D20	Young	0.209344987	0.786998024
1560	0.6303752488	A308	F0	L1	D20	Young	0.212287574	0.793961743
1980	0.6548322482	A308	F0	L1	D20	Young	0.218753976	0.809217059
1440	0.6817828879	A308	F0	L1	D20	Young	0.225769929	0.825701452
780	0.6906648459	A308	F0	L1	D20	Young	0.228057522	0.83106248
1020	0.7066406692	A308	F0	L1	D20	Young	0.232142091	0.840619218
840	0.7081002041	A308	F0	L1	D20	Young	0.232513345	0.841486901
1260	0.7384755049	A308	F0	L1	D20	Young	0.240168576	0.859345975
1620	0.7456486285	A308	F0	L1	D20	Young	0.241956832	0.863509484
1080	0.7936504942	A308	F0	L1	D20	Young	0.253737822	0.890870638
720	0.8119737579	A308	F0	L1	D20	Young	0.258151904	0.901095865
660	0.4206815455	A309	F0	L1	D20	Young	0.152496739	0.64859968
1440	0.4502421356	A309	F0	L1	D20	Young	0.161440519	0.671000846
1380	0.4861329833	A309	F0	L1	D20	Young	0.172057673	0.697232374
1800	0.4888888818	A309	F0	L1	D20	Young	0.172862287	0.699205894
1320	0.5033248564	A309	F0	L1	D20	Young	0.177052838	0.709453914
720	0.5363723031	A309	F0	L1	D20	Young	0.186496469	0.732374428
900	0.5406677087	A309	F0	L1	D20	Young	0.18770898	0.735301101
1560	0.5416606801	A309	F0	L1	D20	Young	0.187988796	0.735976005
1140	0.5438541745	A309	F0	L1	D20	Young	0.188606276	0.737464694
1980	0.5575964102	A309	F0	L1	D20	Young	0.192454938	0.746723784
1680	0.5802438118	A309	F0	L1	D20	Young	0.198724098	0.761737364
2100	0.5831122076	A309	F0	L1	D20	Young	0.199511698	0.763617841
840	0.5839359252	A309	F0	L1	D20	Young	0.199737609	0.764157003
1920	0.6121775410	A309	F0	L1	D20	Young	0.207412867	0.782417754
1860	0.6541559558	A309	F0	L1	D20	Young	0.218576453	0.808799082
1080	0.6620779545	A309	F0	L1	D20	Young	0.220651389	0.813681728
600	0.6632603414	A309	F0	L1	D20	Young	0.220960232	0.81440797
1740	0.6726632469	A309	F0	L1	D20	Young	0.223408514	0.820160501
1620	0.7029251353	A309	F0	L1	D20	Young	0.231195556	0.838406307
960	0.7040955273	A309	F0	L1	D20	Young	0.231493937	0.839104003
780	0.7079498301	A309	F0	L1	D20	Young	0.232475109	0.841397546
2040	0.7156742771	A309	F0	L1	D20	Young	0.23443484	0.845975341
1500	0.7207288755	A309	F0	L1	D20	Young	0.235712447	0.848957523
1200	0.7242366579	A309	F0	L1	D20	Young	0.236596874	0.85102095
1020	0.7255600687	A309	F0	L1	D20	Young	0.236930082	0.851798138
1260	0.7738666843	A309	F0	L1	D20	Young	0.248920977	0.879696928
1920	0.3236397458	A310	F0	L1	D20	Young	0.1217698	0.56889344
1620	0.3492993070	A310	F0	L1	D20	Young	0.130108297	0.591015488
1980	0.4592350433	A310	F0	L1	D20	Young	0.164125251	0.67766883
1560	0.4724570967	A310	F0	L1	D20	Young	0.16804265	0.687355146
960	0.4778252413	A310	F0	L1	D20	Young	0.16962308	0.691249044
1500	0.4865316021	A310	F0	L1	D20	Young	0.172174146	0.697518173
1440	0.4899991718	A310	F0	L1	D20	Young	0.173186027	0.699999408
1200	0.4943274046	A310	F0	L1	D20	Young	0.174445761	0.703084209
1740	0.4967794109	A310	F0	L1	D20	Young	0.175157801	0.704825802
1260	0.5025266389	A310	F0	L1	D20	Young	0.176822181	0.708891133
1860	0.5028780113	A310	F0	L1	D20	Young	0.17692373	0.709138922
720	0.5098944981	A310	F0	L1	D20	Young	0.178946603	0.714068973
1680	0.5112699288	A310	F0	L1	D20	Young	0.179342041	0.715031418
1140	0.5165632753	A310	F0	L1	D20	Young	0.180860535	0.718723365
1800	0.5227846964	A310	F0	L1	D20	Young	0.182638504	0.723038517
900	0.5323295046	A310	F0	L1	D20	Young	0.185352164	0.729609145
840	0.5477554378	A310	F0	L1	D20	Young	0.189702339	0.740105018
1020	0.5497053137	A310	F0	L1	D20	Young	0.190249122	0.741421145
2040	0.5518757601	A310	F0	L1	D20	Young	0.19085695	0.74288341
600	0.5647026926	A310	F0	L1	D20	Young	0.19443183	0.751467027
1080	0.5681924142	A310	F0	L1	D20	Young	0.195399349	0.75378539
2100	0.5686948307	A310	F0	L1	D20	Young	0.195538465	0.754118579
780	0.5777763446	A310	F0	L1	D20	Young	0.19804544	0.760116007
1320	0.5862571555	A310	F0	L1	D20	Young	0.200373594	0.765674314
1380	0.6264147153	A310	F0	L1	D20	Young	0.211231295	0.791463654
660	0.6313244264	A310	F0	L1	D20	Young	0.212540339	0.794559265
1020	0.2527646205	A311	F0	L1	D20	Young	0.09786948	0.502757019
1320	0.2980316292	A311	F0	L1	D20	Young	0.113285275	0.545922732
1560	0.3340290710	A311	F0	L1	D20	Young	0.125165294	0.577952482
1860	0.3566877870	A311	F0	L1	D20	Young	0.132479915	0.597233444
720	0.3619719321	A311	F0	L1	D20	Young	0.134168158	0.601641033
2100	0.3650543827	A311	F0	L1	D20	Young	0.135149954	0.604197304
1920	0.3658207955	A311	F0	L1	D20	Young	0.135393721	0.604831212
900	0.3696750349	A311	F0	L1	D20	Young	0.13661754	0.608009075
1500	0.3742552029	A311	F0	L1	D20	Young	0.13806739	0.611764009
1200	0.3795857848	A311	F0	L1	D20	Young	0.139748711	0.616105336
1740	0.4382671556	A311	F0	L1	D20	Young	0.157839563	0.662017489
2040	0.4427232815	A311	F0	L1	D20	Young	0.15918304	0.665374542
960	0.4610701989	A311	F0	L1	D20	Young	0.164671083	0.679021501
840	0.4624458492	A311	F0	L1	D20	Young	0.165079794	0.680033712
660	0.4812582135	A311	F0	L1	D20	Young	0.170630771	0.693727766
780	0.4886013429	A311	F0	L1	D20	Young	0.172778406	0.699000245
1080	0.4937487244	A311	F0	L1	D20	Young	0.174277547	0.702672558
1380	0.5033828890	A311	F0	L1	D20	Young	0.177069603	0.709494813
1800	0.5245197622	A311	F0	L1	D20	Young	0.183133058	0.724237366
1680	0.5473525196	A311	F0	L1	D20	Young	0.189589266	0.739832765
600	0.5519460917	A311	F0	L1	D20	Young	0.190876632	0.742930745
1980	0.5524426491	A311	F0	L1	D20	Young	0.191015565	0.743264858
1140	0.5561985200	A311	F0	L1	D20	Young	0.192064998	0.745787181
1440	0.5586703085	A311	F0	L1	D20	Young	0.192754263	0.747442512
1620	0.5889056000	A311	F0	L1	D20	Young	0.201098096	0.76740185
1260	0.5995541128	A311	F0	L1	D20	Young	0.203998937	0.774308797
1440	0.2319896657	A312	F0	L1	D20	Young	0.090607065	0.481653055
1920	0.2564330542	A312	F0	L1	D20	Young	0.099139353	0.506392194
960	0.2593702275	A312	F0	L1	D20	Young	0.100153422	0.509284034
1380	0.2699945621	A312	F0	L1	D20	Young	0.103801861	0.51961001
780	0.2791403455	A312	F0	L1	D20	Young	0.106918197	0.528337341
900	0.2794796372	A312	F0	L1	D20	Young	0.107033379	0.528658337
1080	0.2800488774	A312	F0	L1	D20	Young	0.107226553	0.529196445
1260	0.2815590200	A312	F0	L1	D20	Young	0.107738612	0.530621353
1140	0.2990331586	A312	F0	L1	D20	Young	0.113620237	0.546839244
1200	0.3028347308	A312	F0	L1	D20	Young	0.114889327	0.550304217
1860	0.3214632935	A312	F0	L1	D20	Young	0.121055104	0.566977331
2040	0.3346004338	A312	F0	L1	D20	Young	0.125351262	0.57844657
840	0.3389948117	A312	F0	L1	D20	Young	0.126778894	0.58223261
1800	0.3479656123	A312	F0	L1	D20	Young	0.129678813	0.589886101
1740	0.3493360218	A312	F0	L1	D20	Young	0.130120114	0.591046548
1320	0.3548113839	A312	F0	L1	D20	Young	0.131878837	0.59566046
660	0.3619246156	A312	F0	L1	D20	Young	0.134153069	0.601601708
1500	0.3833103672	A312	F0	L1	D20	Young	0.140919632	0.61912064
720	0.3894447344	A312	F0	L1	D20	Young	0.142841277	0.624055073
1680	0.3911610802	A312	F0	L1	D20	Young	0.143377419	0.625428717
600	0.3922200531	A312	F0	L1	D20	Young	0.143707885	0.626274742
1020	0.3947011456	A312	F0	L1	D20	Young	0.144481158	0.628252454
1560	0.4178959500	A312	F0	L1	D20	Young	0.151644362	0.646448722
1980	0.4342508122	A312	F0	L1	D20	Young	0.156625105	0.658977095
2100	0.4479781348	A312	F0	L1	D20	Young	0.160762004	0.669311687
1620	0.4932090936	A312	F0	L1	D20	Young	0.174120626	0.702288469
1980	0.5395392459	A313	F0	L1	D20	Young	0.187390764	0.734533352
1920	0.5644987867	A313	F0	L1	D20	Young	0.194375231	0.751331343
1200	0.5849428721	A313	F0	L1	D20	Young	0.200013613	0.76481558
1800	0.5888487097	A313	F0	L1	D20	Young	0.201082546	0.767364783
2100	0.5941614478	A313	F0	L1	D20	Young	0.202532302	0.770818687
780	0.6006082920	A313	F0	L1	D20	Young	0.204285062	0.774989221
2040	0.6173892170	A313	F0	L1	D20	Young	0.208814543	0.78574119
1140	0.6186225318	A313	F0	L1	D20	Young	0.209145582	0.786525608
1680	0.6217786465	A313	F0	L1	D20	Young	0.209991578	0.78852942
1320	0.6232914934	A313	F0	L1	D20	Young	0.210396513	0.789488121
840	0.6274580333	A313	F0	L1	D20	Young	0.211509798	0.792122486
1560	0.6368727918	A313	F0	L1	D20	Young	0.21401493	0.798043101
720	0.6371444985	A313	F0	L1	D20	Young	0.214087013	0.798213316
1860	0.6374625434	A313	F0	L1	D20	Young	0.214171374	0.798412515
1740	0.6383102381	A313	F0	L1	D20	Young	0.214396145	0.798943201
1020	0.6409199730	A313	F0	L1	D20	Young	0.215087401	0.800574777
1620	0.6438329910	A313	F0	L1	D20	Young	0.215857692	0.802392043
660	0.6458274420	A313	F0	L1	D20	Young	0.216384299	0.803633898
1500	0.6510227930	A313	F0	L1	D20	Young	0.217753069	0.806859835
900	0.6604643028	A313	F0	L1	D20	Young	0.220229543	0.812689549
600	0.6629832760	A313	F0	L1	D20	Young	0.220887882	0.81423785
1440	0.6645044271	A313	F0	L1	D20	Young	0.221284955	0.81517141
960	0.6808337474	A313	F0	L1	D20	Young	0.225524759	0.825126504
1080	0.6911387166	A313	F0	L1	D20	Young	0.228179232	0.831347531
1380	0.6933894619	A313	F0	L1	D20	Young	0.228756853	0.832700103
1260	0.7502536949	A313	F0	L1	D20	Young	0.243101003	0.866171862
1080	0.3647625684	A314	F0	L1	D20	Young	0.135057103	0.603955767
1860	0.5309646862	A314	F0	L1	D20	Young	0.184965173	0.728673237
1800	0.5432223824	A314	F0	L1	D20	Young	0.188428514	0.737036215
1380	0.5440396962	A314	F0	L1	D20	Young	0.188658462	0.737590466
1440	0.5792307420	A314	F0	L1	D20	Young	0.19844559	0.7610721
1320	0.5987349021	A314	F0	L1	D20	Young	0.203776456	0.773779621
720	0.6064858338	A314	F0	L1	D20	Young	0.2058769	0.778772004
960	0.6142481415	A314	F0	L1	D20	Young	0.207970295	0.783739843
1560	0.6191491547	A314	F0	L1	D20	Young	0.209286857	0.786860315
1620	0.6214086949	A314	F0	L1	D20	Young	0.209892498	0.788294802
1740	0.6280438760	A314	F0	L1	D20	Young	0.211666105	0.792492193
1680	0.6362832711	A314	F0	L1	D20	Young	0.21385849	0.797673662
660	0.6484236684	A314	F0	L1	D20	Young	0.217068842	0.805247582
2040	0.6513544767	A314	F0	L1	D20	Young	0.217840308	0.807065348
1920	0.6536947713	A314	F0	L1	D20	Young	0.218455353	0.808513928
1020	0.6537197710	A314	F0	L1	D20	Young	0.218461919	0.808529388
600	0.6620820386	A314	F0	L1	D20	Young	0.220652456	0.813684238
780	0.6741021625	A314	F0	L1	D20	Young	0.223781957	0.821037248
900	0.7060524410	A314	F0	L1	D20	Young	0.231992376	0.840269267
1200	0.7146076910	A314	F0	L1	D20	Young	0.234164767	0.845344717
1140	0.7385527884	A314	F0	L1	D20	Young	0.240187882	0.85939094
1260	0.7615563016	A314	F0	L1	D20	Young	0.245896528	0.872671932
1500	0.7681509234	A314	F0	L1	D20	Young	0.247519332	0.876442196
840	0.7695276414	A314	F0	L1	D20	Young	0.247857351	0.877227246
2100	0.7755453504	A314	F0	L1	D20	Young	0.249331769	0.880650527
1980	0.8278605610	A314	F0	L1	D20	Young	0.261943062	0.909868431
2100	0.6124983911	A315	F0	L1	D20	Young	0.20749929	0.782622764
660	0.6519598569	A315	F0	L1	D20	Young	0.21799949	0.807440312
1800	0.6608240487	A315	F0	L1	D20	Young	0.220323625	0.812910849
1500	0.6669189187	A315	F0	L1	D20	Young	0.221914476	0.816651038
1440	0.6711064906	A315	F0	L1	D20	Young	0.223004126	0.819210895
1740	0.7063589818	A315	F0	L1	D20	Young	0.232070403	0.840451653
1980	0.7106394540	A315	F0	L1	D20	Young	0.233158484	0.842994338
1860	0.7118647093	A315	F0	L1	D20	Young	0.233469439	0.843720753
1560	0.7127775143	A315	F0	L1	D20	Young	0.233700953	0.84426152
2040	0.7153402819	A315	F0	L1	D20	Young	0.234350286	0.845777915
1620	0.7172595941	A315	F0	L1	D20	Young	0.234835951	0.846911798
1320	0.7228084547	A315	F0	L1	D20	Young	0.236236994	0.850181425
1200	0.7236663830	A315	F0	L1	D20	Young	0.236453212	0.850685831
1080	0.7268035994	A315	F0	L1	D20	Young	0.237242945	0.85252777
1680	0.7272809600	A315	F0	L1	D20	Young	0.237362986	0.852807692
1140	0.7402214687	A315	F0	L1	D20	Young	0.240604522	0.860361243
840	0.7402792499	A315	F0	L1	D20	Young	0.240618942	0.860394822
1920	0.7432923313	A315	F0	L1	D20	Young	0.24137022	0.862144032
600	0.7483668260	A315	F0	L1	D20	Young	0.242632557	0.865081976
1260	0.7744154493	A315	F0	L1	D20	Young	0.24905531	0.880008778
1020	0.7986415458	A315	F0	L1	D20	Young	0.254944621	0.893667469
780	0.8127554673	A315	F0	L1	D20	Young	0.258339224	0.901529516
900	0.8389706053	A315	F0	L1	D20	Young	0.264574787	0.915953386
720	0.8434604133	A315	F0	L1	D20	Young	0.265633816	0.918401009
1380	0.8464831980	A315	F0	L1	D20	Young	0.26634536	0.920045215
960	0.9101771553	A315	F0	L1	D20	Young	0.281073647	0.954032052
1980	0.0000000000	A316	F0	L1	D20	Young	0	0
2040	0.0000000000	A316	F0	L1	D20	Young	0	0
1680	0.0148903428	A316	F0	L1	D20	Young	0.00641912	0.122025992
1740	0.0153351287	A316	F0	L1	D20	Young	0.006609412	0.123835087
1620	0.0228993401	A316	F0	L1	D20	Young	0.009832898	0.151325279
1500	0.0262417617	A316	F0	L1	D20	Young	0.011249684	0.161993091
1800	0.0425390853	A316	F0	L1	D20	Young	0.018092346	0.206250055
1560	0.1246367476	A316	F0	L1	D20	Young	0.05101227	0.3530393
1860	0.1441164086	A316	F0	L1	D20	Young	0.058470214	0.37962667
2100	0.1937872244	A316	F0	L1	D20	Young	0.076926927	0.440212704
960	0.2357945972	A316	F0	L1	D20	Young	0.091946292	0.485586859
1440	0.2372428184	A316	F0	L1	D20	Young	0.092454942	0.487075783
1920	0.3082356467	A316	F0	L1	D20	Young	0.116685979	0.555189739
1140	0.4289228535	A316	F0	L1	D20	Young	0.155008782	0.654922021
1260	0.4534679081	A316	F0	L1	D20	Young	0.162405447	0.673400258
1380	0.4740553276	A316	F0	L1	D20	Young	0.168513785	0.688516759
660	0.5690187238	A316	F0	L1	D20	Young	0.195628126	0.754333298
720	0.5719608108	A316	F0	L1	D20	Young	0.196441715	0.756280907
1320	0.6070604352	A316	F0	L1	D20	Young	0.206032209	0.779140831
840	0.6120072984	A316	F0	L1	D20	Young	0.207367004	0.782308953
1200	0.6242749676	A316	F0	L1	D20	Young	0.210659551	0.790110731
600	0.6279156116	A316	F0	L1	D20	Young	0.211631888	0.792411264
900	0.6407337442	A316	F0	L1	D20	Young	0.21503811	0.800458459
1020	0.6641441840	A316	F0	L1	D20	Young	0.221190952	0.814950418
1080	0.7770837123	A316	F0	L1	D20	Young	0.249707886	0.881523518
780	0.7996200757	A316	F0	L1	D20	Young	0.255180829	0.894214782
2100	0.0119101463	A317	F0	L1	D20	Young	0.005141951	0.109133617
2040	0.0231508117	A317	F0	L1	D20	Young	0.009939653	0.152153908
1800	0.0282870509	A317	F0	L1	D20	Young	0.012114367	0.168187547
1260	0.0801110925	A317	F0	L1	D20	Young	0.033468426	0.28303903
1680	0.3031295339	A317	F0	L1	D20	Young	0.114987588	0.550572006
1140	0.3262417536	A317	F0	L1	D20	Young	0.122622697	0.571175764
1740	0.3621223874	A317	F0	L1	D20	Young	0.134216131	0.601766057
1080	0.4009446507	A317	F0	L1	D20	Young	0.146420977	0.633201904
1500	0.4224185415	A317	F0	L1	D20	Young	0.153027405	0.649937337
840	0.4355385893	A317	F0	L1	D20	Young	0.157014871	0.659953475
1620	0.4767316369	A317	F0	L1	D20	Young	0.169301579	0.690457556
1860	0.4861225647	A317	F0	L1	D20	Young	0.172054628	0.697224903
780	0.5331975790	A317	F0	L1	D20	Young	0.185598125	0.730203793
1320	0.5487015536	A317	F0	L1	D20	Young	0.189967734	0.740743919
1920	0.5621577281	A317	F0	L1	D20	Young	0.193724882	0.749771784
1980	0.5851047985	A317	F0	L1	D20	Young	0.200057981	0.764921433
1200	0.5978521672	A317	F0	L1	D20	Young	0.203536596	0.773209006
1560	0.6276759395	A317	F0	L1	D20	Young	0.211567944	0.79226002
1440	0.6473575407	A317	F0	L1	D20	Young	0.216787868	0.804585322
1020	0.6488475001	A317	F0	L1	D20	Young	0.21718049	0.805510708
900	0.6610410783	A317	F0	L1	D20	Young	0.220380373	0.813044327
960	0.6623591233	A317	F0	L1	D20	Young	0.220724851	0.813854485
1380	0.6712468293	A317	F0	L1	D20	Young	0.223040596	0.819296545
720	0.7091933561	A317	F0	L1	D20	Young	0.232791196	0.842136186
660	0.7920247005	A317	F0	L1	D20	Young	0.253343991	0.889957696
600	0.9808762466	A317	F0	L1	D20	Young	0.296857344	0.990391966
1680	0.3792816614	A318	F0	L1	D20	Young	0.139652962	0.615858475
1260	0.4369955807	A318	F0	L1	D20	Young	0.157455433	0.661056413
2040	0.5653295771	A318	F0	L1	D20	Young	0.194605791	0.751884018
2100	0.6053426280	A318	F0	L1	D20	Young	0.205567738	0.778037678
1200	0.6054661783	A318	F0	L1	D20	Young	0.205601161	0.778117072
1740	0.6067177286	A318	F0	L1	D20	Young	0.205939586	0.778920874
1860	0.6086736880	A318	F0	L1	D20	Young	0.206467958	0.780175421
1080	0.6101241673	A318	F0	L1	D20	Young	0.206859369	0.781104454
780	0.6182434892	A318	F0	L1	D20	Young	0.209043868	0.786284611
1620	0.6198447389	A318	F0	L1	D20	Young	0.20947339	0.78730219
1500	0.6362147318	A318	F0	L1	D20	Young	0.213840299	0.797630699
1800	0.6375787080	A318	F0	L1	D20	Young	0.214202183	0.798485258
1920	0.6446047867	A318	F0	L1	D20	Young	0.21606155	0.802872833
660	0.6866450509	A318	F0	L1	D20	Young	0.227023696	0.828640484
1980	0.7050352971	A318	F0	L1	D20	Young	0.231733374	0.8396638
900	0.7095999273	A318	F0	L1	D20	Young	0.232894491	0.842377544
720	0.7158344980	A318	F0	L1	D20	Young	0.234475395	0.846070031
840	0.7279652632	A318	F0	L1	D20	Young	0.237535008	0.853208804
1380	0.7358622078	A318	F0	L1	D20	Young	0.239515248	0.857824112
1560	0.7392691140	A318	F0	L1	D20	Young	0.240366785	0.859807603
600	0.7916889695	A318	F0	L1	D20	Young	0.25326262	0.889769054
1320	0.7976305959	A318	F0	L1	D20	Young	0.254700451	0.893101672
1140	0.8011861338	A318	F0	L1	D20	Young	0.255558595	0.895090014
1020	0.8035304456	A318	F0	L1	D20	Young	0.256123478	0.896398598
960	0.8496162498	A318	F0	L1	D20	Young	0.267081632	0.921746304
1440	0.8508111553	A318	F0	L1	D20	Young	0.267362108	0.922394252
900	0.0000000000	A319	F0	L1	D20	Young	0	0
1200	0.0000000000	A319	F0	L1	D20	Young	0	0
1080	0.0886971951	A319	F0	L1	D20	Young	0.036907104	0.297820743
1140	0.1012737449	A319	F0	L1	D20	Young	0.041895285	0.318235361
1860	0.1893006751	A319	F0	L1	D20	Young	0.075291665	0.435086974
1500	0.2639107729	A319	F0	L1	D20	Young	0.101716416	0.513722467
840	0.3021291577	A319	F0	L1	D20	Young	0.114654064	0.549662767
1260	0.3021922619	A319	F0	L1	D20	Young	0.11467511	0.549720167
960	0.3090928541	A319	F0	L1	D20	Young	0.116970452	0.555961198
1320	0.3286347431	A319	F0	L1	D20	Young	0.123405605	0.573266729
780	0.3744868167	A319	F0	L1	D20	Young	0.138140579	0.61195328
1020	0.3796794008	A319	F0	L1	D20	Young	0.13977818	0.616181305
1380	0.3846521309	A319	F0	L1	D20	Young	0.141340678	0.620203298
2100	0.3864030132	A319	F0	L1	D20	Young	0.141889494	0.621613234
1740	0.3874949679	A319	F0	L1	D20	Young	0.142231417	0.622490938
1440	0.3900919428	A319	F0	L1	D20	Young	0.143043526	0.624573409
1800	0.4093296307	A319	F0	L1	D20	Young	0.149012583	0.639788739
1560	0.4266281650	A319	F0	L1	D20	Young	0.154310794	0.653167792
720	0.4353799341	A319	F0	L1	D20	Young	0.156966871	0.659833262
1620	0.4467169519	A319	F0	L1	D20	Young	0.16038357	0.668368874
1920	0.4627304754	A319	F0	L1	D20	Young	0.16516431	0.680242953
1980	0.5178110060	A319	F0	L1	D20	Young	0.181217698	0.71959086
2040	0.5761375990	A319	F0	L1	D20	Young	0.197594129	0.759037284
660	0.5986190519	A319	F0	L1	D20	Young	0.203744984	0.773704758
600	0.6082127914	A319	F0	L1	D20	Young	0.206343512	0.779879985
1680	0.6714080627	A319	F0	L1	D20	Young	0.223082493	0.819394937
1560	0.0000000000	A320	F0	L1	D20	Young	0	0
1620	0.0000000000	A320	F0	L1	D20	Young	0	0
1680	0.0000000000	A320	F0	L1	D20	Young	0	0
1800	0.0000000000	A320	F0	L1	D20	Young	0	0
1860	0.0000000000	A320	F0	L1	D20	Young	0	0
1920	0.0000000000	A320	F0	L1	D20	Young	0	0
1980	0.0000000000	A320	F0	L1	D20	Young	0	0
1260	0.0039021625	A320	F0	L1	D20	Young	0.00169139	0.062467291
720	0.0139437273	A320	F0	L1	D20	Young	0.006013853	0.118083561
780	0.0141161353	A320	F0	L1	D20	Young	0.006087693	0.118811343
840	0.0170993150	A320	F0	L1	D20	Young	0.007363362	0.130764349
2100	0.0268705258	A320	F0	L1	D20	Young	0.011515689	0.163922316
1440	0.0310331712	A320	F0	L1	D20	Young	0.013272638	0.176162343
960	0.0317984467	A320	F0	L1	D20	Young	0.01359487	0.17832119
1020	0.0339320751	A320	F0	L1	D20	Young	0.014492008	0.18420661
[truncated: 169,666 more rows]
