# Supplementary material for: Bugs on Drugs: Paracetamol Exposure Reveals Genotype-Specific Generational Effects on Life History Traits in Drosophila melanogaster
Source: Insects. 2024 Oct 1;15(10):763. doi: 10.3390/insects15100763 (PMC11509061; doi:10.3390/insects15100763)
Supplement: Supplementary file 1 [file insects-15-00763-s001.zip › Exp_2_fecundity.csv]

Line	Sum	Dose	Gen	LogSum	SqrSum
L1	13	D0	F0	1.146128036	3.605551275
L1	14	D0	F0	1.176091259	3.741657387
L1	21	D0	F0	1.342422681	4.582575695
L1	0	D0	F0	0	0
L1	1	D0	F0	0.301029996	1
L1	5	D0	F0	0.77815125	2.236067977
L1	8	D0	F0	0.954242509	2.828427125
L1	10	D0	F0	1.041392685	3.16227766
L1	19	D0	F0	1.301029996	4.358898944
L1	0	D0	F0	0	0
L1	2	D0	F0	0.477121255	1.414213562
L1	5	D0	F0	0.77815125	2.236067977
L1	4	D0	F0	0.698970004	2
L1	13	D0	F0	1.146128036	3.605551275
L1	6	D0	F0	0.84509804	2.449489743
L1	5	D0	F0	0.77815125	2.236067977
L1	0	D0	F0	0	0
L1	7	D0	F0	0.903089987	2.645751311
L1	3	D0	F0	0.602059991	1.732050808
L1	20	D0	F0	1.322219295	4.472135955
L1	0	D0	F0	0	0
L1	8	D0	F0	0.954242509	2.828427125
L1	10	D0	F0	1.041392685	3.16227766
L1	10	D0	F0	1.041392685	3.16227766
L1	7	D0	F0	0.903089987	2.645751311
L1	36	D0	F0	1.568201724	6
L1	16	D0	F0	1.230448921	4
L1	13	D0	F0	1.146128036	3.605551275
L1	20	D0	F0	1.322219295	4.472135955
L1	4	D0	F0	0.698970004	2
L1	5	D0	F0	0.77815125	2.236067977
L1	8	D0	F0	0.954242509	2.828427125
L1	7	D0	F0	0.903089987	2.645751311
L1	7	D0	F0	0.903089987	2.645751311
L1	15	D0	F0	1.204119983	3.872983346
L1	3	D0	F0	0.602059991	1.732050808
L1	27	D0	F0	1.447158031	5.196152423
L1	2	D0	F0	0.477121255	1.414213562
L1	3	D0	F0	0.602059991	1.732050808
L1	3	D0	F0	0.602059991	1.732050808
L1	17	D0	F0	1.255272505	4.123105626
L1	9	D0	F0	1	3
L1	7	D0	F0	0.903089987	2.645751311
L1	12	D0	F0	1.113943352	3.464101615
L1	4	D0	F0	0.698970004	2
L1	7	D0	F0	0.903089987	2.645751311
L1	33	D0	F0	1.531478917	5.744562647
L1	8	D0	F0	0.954242509	2.828427125
L1	1	D0	F0	0.301029996	1
L1	28	D0	F0	1.462397998	5.291502622
L1	9	D0	F0	1	3
L1	0	D0	F0	0	0
L1	1	D0	F0	0.301029996	1
L1	1	D0	F0	0.301029996	1
L1	12	D0	F0	1.113943352	3.464101615
L2	8	D0	F0	0.954242509	2.828427125
L2	7	D0	F0	0.903089987	2.645751311
L2	5	D0	F0	0.77815125	2.236067977
L2	4	D0	F0	0.698970004	2
L2	3	D0	F0	0.602059991	1.732050808
L2	4	D0	F0	0.698970004	2
L2	2	D0	F0	0.477121255	1.414213562
L2	9	D0	F0	1	3
L2	3	D0	F0	0.602059991	1.732050808
L2	1	D0	F0	0.301029996	1
L2	2	D0	F0	0.477121255	1.414213562
L2	5	D0	F0	0.77815125	2.236067977
L2	7	D0	F0	0.903089987	2.645751311
L2	6	D0	F0	0.84509804	2.449489743
L2	2	D0	F0	0.477121255	1.414213562
L2	8	D0	F0	0.954242509	2.828427125
L2	0	D0	F0	0	0
L2	9	D0	F0	1	3
L2	11	D0	F0	1.079181246	3.31662479
L2	5	D0	F0	0.77815125	2.236067977
L2	0	D0	F0	0	0
L2	15	D0	F0	1.204119983	3.872983346
L2	8	D0	F0	0.954242509	2.828427125
L2	6	D0	F0	0.84509804	2.449489743
L2	14	D0	F0	1.176091259	3.741657387
L2	13	D0	F0	1.146128036	3.605551275
L2	6	D0	F0	0.84509804	2.449489743
L2	7	D0	F0	0.903089987	2.645751311
L2	1	D0	F0	0.301029996	1
L2	3	D0	F0	0.602059991	1.732050808
L2	7	D0	F0	0.903089987	2.645751311
L2	3	D0	F0	0.602059991	1.732050808
L2	0	D0	F0	0	0
L2	4	D0	F0	0.698970004	2
L2	8	D0	F0	0.954242509	2.828427125
L2	6	D0	F0	0.84509804	2.449489743
L2	3	D0	F0	0.602059991	1.732050808
L2	4	D0	F0	0.698970004	2
L2	5	D0	F0	0.77815125	2.236067977
L2	4	D0	F0	0.698970004	2
L3	10	D0	F0	1.041392685	3.16227766
L3	4	D0	F0	0.698970004	2
L3	6	D0	F0	0.84509804	2.449489743
L3	6	D0	F0	0.84509804	2.449489743
L3	1	D0	F0	0.301029996	1
L3	5	D0	F0	0.77815125	2.236067977
L3	0	D0	F0	0	0
L3	13	D0	F0	1.146128036	3.605551275
L3	2	D0	F0	0.477121255	1.414213562
L3	11	D0	F0	1.079181246	3.31662479
L3	12	D0	F0	1.113943352	3.464101615
L3	3	D0	F0	0.602059991	1.732050808
L3	1	D0	F0	0.301029996	1
L3	8	D0	F0	0.954242509	2.828427125
L3	13	D0	F0	1.146128036	3.605551275
L3	12	D0	F0	1.113943352	3.464101615
L3	16	D0	F0	1.230448921	4
L3	3	D0	F0	0.602059991	1.732050808
L3	2	D0	F0	0.477121255	1.414213562
L3	10	D0	F0	1.041392685	3.16227766
L3	9	D0	F0	1	3
L3	20	D0	F0	1.322219295	4.472135955
L3	11	D0	F0	1.079181246	3.31662479
L3	14	D0	F0	1.176091259	3.741657387
L3	8	D0	F0	0.954242509	2.828427125
L3	5	D0	F0	0.77815125	2.236067977
L3	3	D0	F0	0.602059991	1.732050808
L3	9	D0	F0	1	3
L3	0	D0	F0	0	0
L3	10	D0	F0	1.041392685	3.16227766
L3	1	D0	F0	0.301029996	1
L3	5	D0	F0	0.77815125	2.236067977
L3	12	D0	F0	1.113943352	3.464101615
L3	10	D0	F0	1.041392685	3.16227766
L3	1	D0	F0	0.301029996	1
L3	3	D0	F0	0.602059991	1.732050808
L3	7	D0	F0	0.903089987	2.645751311
L3	10	D0	F0	1.041392685	3.16227766
L3	0	D0	F0	0	0
L3	0	D0	F0	0	0
L3	15	D0	F0	1.204119983	3.872983346
L3	12	D0	F0	1.113943352	3.464101615
L3	8	D0	F0	0.954242509	2.828427125
L3	17	D0	F0	1.255272505	4.123105626
L3	11	D0	F0	1.079181246	3.31662479
L3	0	D0	F0	0	0
L3	6	D0	F0	0.84509804	2.449489743
L3	21	D0	F0	1.342422681	4.582575695
L3	12	D0	F0	1.113943352	3.464101615
L3	10	D0	F0	1.041392685	3.16227766
L3	0	D0	F0	0	0
L3	13	D0	F0	1.146128036	3.605551275
L3	9	D0	F0	1	3
L3	10	D0	F0	1.041392685	3.16227766
L3	8	D0	F0	0.954242509	2.828427125
L3	5	D0	F0	0.77815125	2.236067977
L4	3	D0	F0	0.602059991	1.732050808
L4	22	D0	F0	1.361727836	4.69041576
L4	0	D0	F0	0	0
L4	19	D0	F0	1.301029996	4.358898944
L4	16	D0	F0	1.230448921	4
L4	47	D0	F0	1.681241237	6.8556546
L4	16	D0	F0	1.230448921	4
L4	41	D0	F0	1.62324929	6.403124237
L4	21	D0	F0	1.342422681	4.582575695
L4	44	D0	F0	1.653212514	6.633249581
L4	37	D0	F0	1.579783597	6.08276253
L4	40	D0	F0	1.612783857	6.32455532
L4	26	D0	F0	1.431363764	5.099019514
L4	10	D0	F0	1.041392685	3.16227766
L4	31	D0	F0	1.505149978	5.567764363
L4	22	D0	F0	1.361727836	4.69041576
L4	24	D0	F0	1.397940009	4.898979486
L4	19	D0	F0	1.301029996	4.358898944
L4	58	D0	F0	1.770852012	7.615773106
L4	18	D0	F0	1.278753601	4.242640687
L4	19	D0	F0	1.301029996	4.358898944
L4	23	D0	F0	1.380211242	4.795831523
L4	20	D0	F0	1.322219295	4.472135955
L4	21	D0	F0	1.342422681	4.582575695
L4	35	D0	F0	1.556302501	5.916079783
L4	7	D0	F0	0.903089987	2.645751311
L4	1	D0	F0	0.301029996	1
L4	25	D0	F0	1.414973348	5
L4	14	D0	F0	1.176091259	3.741657387
L4	0	D0	F0	0	0
L4	24	D0	F0	1.397940009	4.898979486
L4	17	D0	F0	1.255272505	4.123105626
L4	21	D0	F0	1.342422681	4.582575695
L4	24	D0	F0	1.397940009	4.898979486
L4	44	D0	F0	1.653212514	6.633249581
L4	27	D0	F0	1.447158031	5.196152423
L4	0	D0	F0	0	0
L4	0	D0	F0	0	0
L4	20	D0	F0	1.322219295	4.472135955
L4	22	D0	F0	1.361727836	4.69041576
L5	1	D0	F0	0.301029996	1
L5	0	D0	F0	0	0
L5	0	D0	F0	0	0
L5	14	D0	F0	1.176091259	3.741657387
L5	19	D0	F0	1.301029996	4.358898944
L5	3	D0	F0	0.602059991	1.732050808
L5	5	D0	F0	0.77815125	2.236067977
L5	12	D0	F0	1.113943352	3.464101615
L5	12	D0	F0	1.113943352	3.464101615
L5	0	D0	F0	0	0
L5	3	D0	F0	0.602059991	1.732050808
L5	0	D0	F0	0	0
L5	1	D0	F0	0.301029996	1
L5	26	D0	F0	1.431363764	5.099019514
L5	0	D0	F0	0	0
L5	26	D0	F0	1.431363764	5.099019514
L5	0	D0	F0	0	0
L5	5	D0	F0	0.77815125	2.236067977
L5	7	D0	F0	0.903089987	2.645751311
L5	12	D0	F0	1.113943352	3.464101615
L5	10	D0	F0	1.041392685	3.16227766
L5	0	D0	F0	0	0
L5	22	D0	F0	1.361727836	4.69041576
L5	7	D0	F0	0.903089987	2.645751311
L5	0	D0	F0	0	0
L5	22	D0	F0	1.361727836	4.69041576
L5	0	D0	F0	0	0
L5	0	D0	F0	0	0
L5	2	D0	F0	0.477121255	1.414213562
L5	18	D0	F0	1.278753601	4.242640687
L5	7	D0	F0	0.903089987	2.645751311
L5	2	D0	F0	0.477121255	1.414213562
L5	4	D0	F0	0.698970004	2
L5	2	D0	F0	0.477121255	1.414213562
L5	16	D0	F0	1.230448921	4
L5	37	D0	F0	1.579783597	6.08276253
L5	0	D0	F0	0	0
L5	35	D0	F0	1.556302501	5.916079783
L5	10	D0	F0	1.041392685	3.16227766
L5	26	D0	F0	1.431363764	5.099019514
L6	2	D0	F0	0.477121255	1.414213562
L6	0	D0	F0	0	0
L6	2	D0	F0	0.477121255	1.414213562
L6	6	D0	F0	0.84509804	2.449489743
L6	8	D0	F0	0.954242509	2.828427125
L6	2	D0	F0	0.477121255	1.414213562
L6	1	D0	F0	0.301029996	1
L6	0	D0	F0	0	0
L6	1	D0	F0	0.301029996	1
L6	8	D0	F0	0.954242509	2.828427125
L6	4	D0	F0	0.698970004	2
L6	0	D0	F0	0	0
L6	7	D0	F0	0.903089987	2.645751311
L6	0	D0	F0	0	0
L6	3	D0	F0	0.602059991	1.732050808
L6	11	D0	F0	1.079181246	3.31662479
L6	0	D0	F0	0	0
L6	1	D0	F0	0.301029996	1
L6	7	D0	F0	0.903089987	2.645751311
L6	2	D0	F0	0.477121255	1.414213562
L6	0	D0	F0	0	0
L6	8	D0	F0	0.954242509	2.828427125
L6	1	D0	F0	0.301029996	1
L6	3	D0	F0	0.602059991	1.732050808
L6	2	D0	F0	0.477121255	1.414213562
L6	1	D0	F0	0.301029996	1
L6	1	D0	F0	0.301029996	1
L6	0	D0	F0	0	0
L6	15	D0	F0	1.204119983	3.872983346
L6	9	D0	F0	1	3
L6	6	D0	F0	0.84509804	2.449489743
L6	6	D0	F0	0.84509804	2.449489743
L6	22	D0	F0	1.361727836	4.69041576
L6	17	D0	F0	1.255272505	4.123105626
L6	6	D0	F0	0.84509804	2.449489743
L6	9	D0	F0	1	3
L6	20	D0	F0	1.322219295	4.472135955
L6	14	D0	F0	1.176091259	3.741657387
L6	10	D0	F0	1.041392685	3.16227766
L6	2	D0	F0	0.477121255	1.414213562
L7	15	D0	F0	1.204119983	3.872983346
L7	12	D0	F0	1.113943352	3.464101615
L7	0	D0	F0	0	0
L7	0	D0	F0	0	0
L7	64	D0	F0	1.812913357	8
L7	22	D0	F0	1.361727836	4.69041576
L7	0	D0	F0	0	0
L7	0	D0	F0	0	0
L7	5	D0	F0	0.77815125	2.236067977
L7	19	D0	F0	1.301029996	4.358898944
L7	0	D0	F0	0	0
L7	0	D0	F0	0	0
L7	2	D0	F0	0.477121255	1.414213562
L7	9	D0	F0	1	3
L7	14	D0	F0	1.176091259	3.741657387
L7	0	D0	F0	0	0
L7	6	D0	F0	0.84509804	2.449489743
L7	0	D0	F0	0	0
L7	1	D0	F0	0.301029996	1
L7	0	D0	F0	0	0
L7	15	D0	F0	1.204119983	3.872983346
L7	0	D0	F0	0	0
L7	0	D0	F0	0	0
L7	7	D0	F0	0.903089987	2.645751311
L7	0	D0	F0	0	0
L7	12	D0	F0	1.113943352	3.464101615
L7	0	D0	F0	0	0
L7	1	D0	F0	0.301029996	1
L7	28	D0	F0	1.462397998	5.291502622
L7	23	D0	F0	1.380211242	4.795831523
L7	0	D0	F0	0	0
L7	3	D0	F0	0.602059991	1.732050808
L7	0	D0	F0	0	0
L7	16	D0	F0	1.230448921	4
L7	9	D0	F0	1	3
L7	5	D0	F0	0.77815125	2.236067977
L7	0	D0	F0	0	0
L7	8	D0	F0	0.954242509	2.828427125
L7	17	D0	F0	1.255272505	4.123105626
L7	5	D0	F0	0.77815125	2.236067977
L1	9	D20	F0	1	3
L1	7	D20	F0	0.903089987	2.645751311
L1	17	D20	F0	1.255272505	4.123105626
L1	12	D20	F0	1.113943352	3.464101615
L1	9	D20	F0	1	3
L1	0	D20	F0	0	0
L1	12	D20	F0	1.113943352	3.464101615
L1	4	D20	F0	0.698970004	2
L1	9	D20	F0	1	3
L1	14	D20	F0	1.176091259	3.741657387
L1	5	D20	F0	0.77815125	2.236067977
L1	8	D20	F0	0.954242509	2.828427125
L1	9	D20	F0	1	3
L1	0	D20	F0	0	0
L1	5	D20	F0	0.77815125	2.236067977
L1	4	D20	F0	0.698970004	2
L1	2	D20	F0	0.477121255	1.414213562
L1	0	D20	F0	0	0
L1	5	D20	F0	0.77815125	2.236067977
L1	6	D20	F0	0.84509804	2.449489743
L1	2	D20	F0	0.477121255	1.414213562
L1	2	D20	F0	0.477121255	1.414213562
L1	0	D20	F0	0	0
L1	7	D20	F0	0.903089987	2.645751311
L1	1	D20	F0	0.301029996	1
L1	3	D20	F0	0.602059991	1.732050808
L1	5	D20	F0	0.77815125	2.236067977
L1	17	D20	F0	1.255272505	4.123105626
L1	0	D20	F0	0	0
L1	6	D20	F0	0.84509804	2.449489743
L1	7	D20	F0	0.903089987	2.645751311
L1	2	D20	F0	0.477121255	1.414213562
L1	3	D20	F0	0.602059991	1.732050808
L1	1	D20	F0	0.301029996	1
L1	3	D20	F0	0.602059991	1.732050808
L1	11	D20	F0	1.079181246	3.31662479
L1	4	D20	F0	0.698970004	2
L1	6	D20	F0	0.84509804	2.449489743
L1	10	D20	F0	1.041392685	3.16227766
L1	0	D20	F0	0	0
L1	0	D20	F0	0	0
L1	14	D20	F0	1.176091259	3.741657387
L1	5	D20	F0	0.77815125	2.236067977
L1	11	D20	F0	1.079181246	3.31662479
L2	1	D20	F0	0.301029996	1
L2	0	D20	F0	0	0
L2	8	D20	F0	0.954242509	2.828427125
L2	0	D20	F0	0	0
L2	13	D20	F0	1.146128036	3.605551275
L2	1	D20	F0	0.301029996	1
L2	2	D20	F0	0.477121255	1.414213562
L2	1	D20	F0	0.301029996	1
L2	4	D20	F0	0.698970004	2
L2	1	D20	F0	0.301029996	1
L2	1	D20	F0	0.301029996	1
L2	2	D20	F0	0.477121255	1.414213562
L2	9	D20	F0	1	3
L2	3	D20	F0	0.602059991	1.732050808
L2	1	D20	F0	0.301029996	1
L2	2	D20	F0	0.477121255	1.414213562
L2	5	D20	F0	0.77815125	2.236067977
L2	10	D20	F0	1.041392685	3.16227766
L2	7	D20	F0	0.903089987	2.645751311
L2	0	D20	F0	0	0
L2	12	D20	F0	1.113943352	3.464101615
L2	5	D20	F0	0.77815125	2.236067977
L2	14	D20	F0	1.176091259	3.741657387
L2	7	D20	F0	0.903089987	2.645751311
L2	5	D20	F0	0.77815125	2.236067977
L2	1	D20	F0	0.301029996	1
L2	0	D20	F0	0	0
L2	7	D20	F0	0.903089987	2.645751311
L2	16	D20	F0	1.230448921	4
L2	4	D20	F0	0.698970004	2
L3	14	D20	F0	1.176091259	3.741657387
L3	2	D20	F0	0.477121255	1.414213562
L3	17	D20	F0	1.255272505	4.123105626
L3	2	D20	F0	0.477121255	1.414213562
L3	2	D20	F0	0.477121255	1.414213562
L3	0	D20	F0	0	0
L3	10	D20	F0	1.041392685	3.16227766
L3	2	D20	F0	0.477121255	1.414213562
L3	3	D20	F0	0.602059991	1.732050808
L3	10	D20	F0	1.041392685	3.16227766
L3	1	D20	F0	0.301029996	1
L3	10	D20	F0	1.041392685	3.16227766
L3	18	D20	F0	1.278753601	4.242640687
L3	13	D20	F0	1.146128036	3.605551275
L3	6	D20	F0	0.84509804	2.449489743
L3	16	D20	F0	1.230448921	4
L3	0	D20	F0	0	0
L3	0	D20	F0	0	0
L3	11	D20	F0	1.079181246	3.31662479
L3	11	D20	F0	1.079181246	3.31662479
L3	11	D20	F0	1.079181246	3.31662479
L3	6	D20	F0	0.84509804	2.449489743
L3	13	D20	F0	1.146128036	3.605551275
L3	17	D20	F0	1.255272505	4.123105626
L3	0	D20	F0	0	0
L3	6	D20	F0	0.84509804	2.449489743
L3	15	D20	F0	1.204119983	3.872983346
L3	11	D20	F0	1.079181246	3.31662479
L3	8	D20	F0	0.954242509	2.828427125
L3	8	D20	F0	0.954242509	2.828427125
L3	42	D20	F0	1.633468456	6.480740698
L3	6	D20	F0	0.84509804	2.449489743
L3	0	D20	F0	0	0
L3	0	D20	F0	0	0
L3	14	D20	F0	1.176091259	3.741657387
L3	8	D20	F0	0.954242509	2.828427125
L3	14	D20	F0	1.176091259	3.741657387
L3	0	D20	F0	0	0
L3	3	D20	F0	0.602059991	1.732050808
L3	5	D20	F0	0.77815125	2.236067977
L3	5	D20	F0	0.77815125	2.236067977
L3	14	D20	F0	1.176091259	3.741657387
L3	4	D20	F0	0.698970004	2
L3	10	D20	F0	1.041392685	3.16227766
L3	18	D20	F0	1.278753601	4.242640687
L3	8	D20	F0	0.954242509	2.828427125
L3	14	D20	F0	1.176091259	3.741657387
L3	10	D20	F0	1.041392685	3.16227766
L3	0	D20	F0	0	0
L3	9	D20	F0	1	3
L3	4	D20	F0	0.698970004	2
L3	1	D20	F0	0.301029996	1
L3	11	D20	F0	1.079181246	3.31662479
L3	9	D20	F0	1	3
L4	23	D20	F0	1.380211242	4.795831523
L4	29	D20	F0	1.477121255	5.385164807
L4	0	D20	F0	0	0
L4	65	D20	F0	1.819543936	8.062257748
L4	47	D20	F0	1.681241237	6.8556546
L4	33	D20	F0	1.531478917	5.744562647
L4	49	D20	F0	1.698970004	7
L4	32	D20	F0	1.51851394	5.656854249
L4	31	D20	F0	1.505149978	5.567764363
L4	30	D20	F0	1.491361694	5.477225575
L4	42	D20	F0	1.633468456	6.480740698
L4	53	D20	F0	1.73239376	7.280109889
L4	43	D20	F0	1.643452676	6.557438524
L4	32	D20	F0	1.51851394	5.656854249
L4	61	D20	F0	1.792391689	7.810249676
L4	47	D20	F0	1.681241237	6.8556546
L4	36	D20	F0	1.568201724	6
L4	47	D20	F0	1.681241237	6.8556546
L4	34	D20	F0	1.544068044	5.830951895
L4	37	D20	F0	1.579783597	6.08276253
L4	38	D20	F0	1.591064607	6.164414003
L4	25	D20	F0	1.414973348	5
L4	25	D20	F0	1.414973348	5
L4	21	D20	F0	1.342422681	4.582575695
L4	30	D20	F0	1.491361694	5.477225575
L4	46	D20	F0	1.672097858	6.782329983
L4	36	D20	F0	1.568201724	6
L4	20	D20	F0	1.322219295	4.472135955
L4	41	D20	F0	1.62324929	6.403124237
L4	38	D20	F0	1.591064607	6.164414003
L4	9	D20	F0	1	3
L4	26	D20	F0	1.431363764	5.099019514
L4	47	D20	F0	1.681241237	6.8556546
L4	78	D20	F0	1.897627091	8.831760866
L4	71	D20	F0	1.857332496	8.426149773
L4	32	D20	F0	1.51851394	5.656854249
L4	32	D20	F0	1.51851394	5.656854249
L4	29	D20	F0	1.477121255	5.385164807
L4	32	D20	F0	1.51851394	5.656854249
L4	17	D20	F0	1.255272505	4.123105626
L5	0	D20	F0	0	0
L5	12	D20	F0	1.113943352	3.464101615
L5	22	D20	F0	1.361727836	4.69041576
L5	51	D20	F0	1.716003344	7.141428429
L5	1	D20	F0	0.301029996	1
L5	23	D20	F0	1.380211242	4.795831523
L5	57	D20	F0	1.763427994	7.549834435
L5	53	D20	F0	1.73239376	7.280109889
L5	28	D20	F0	1.462397998	5.291502622
L5	4	D20	F0	0.698970004	2
L5	5	D20	F0	0.77815125	2.236067977
L5	52	D20	F0	1.72427587	7.211102551
L5	11	D20	F0	1.079181246	3.31662479
L5	1	D20	F0	0.301029996	1
L5	59	D20	F0	1.77815125	7.681145748
L5	48	D20	F0	1.69019608	6.92820323
L5	40	D20	F0	1.612783857	6.32455532
L5	23	D20	F0	1.380211242	4.795831523
L5	0	D20	F0	0	0
L5	52	D20	F0	1.72427587	7.211102551
L5	0	D20	F0	0	0
L5	34	D20	F0	1.544068044	5.830951895
L5	29	D20	F0	1.477121255	5.385164807
L5	12	D20	F0	1.113943352	3.464101615
L5	53	D20	F0	1.73239376	7.280109889
L5	0	D20	F0	0	0
L5	18	D20	F0	1.278753601	4.242640687
L5	37	D20	F0	1.579783597	6.08276253
L5	4	D20	F0	0.698970004	2
L5	28	D20	F0	1.462397998	5.291502622
L5	2	D20	F0	0.477121255	1.414213562
L5	46	D20	F0	1.672097858	6.782329983
L5	0	D20	F0	0	0
L5	37	D20	F0	1.579783597	6.08276253
L5	9	D20	F0	1	3
L5	23	D20	F0	1.380211242	4.795831523
L5	17	D20	F0	1.255272505	4.123105626
L5	30	D20	F0	1.491361694	5.477225575
L5	40	D20	F0	1.612783857	6.32455532
L6	14	D20	F0	1.176091259	3.741657387
L6	0	D20	F0	0	0
L6	0	D20	F0	0	0
L6	40	D20	F0	1.612783857	6.32455532
L6	28	D20	F0	1.462397998	5.291502622
L6	39	D20	F0	1.602059991	6.244997998
L6	31	D20	F0	1.505149978	5.567764363
L6	15	D20	F0	1.204119983	3.872983346
L6	39	D20	F0	1.602059991	6.244997998
L6	37	D20	F0	1.579783597	6.08276253
L6	21	D20	F0	1.342422681	4.582575695
L6	11	D20	F0	1.079181246	3.31662479
L6	41	D20	F0	1.62324929	6.403124237
L6	28	D20	F0	1.462397998	5.291502622
L6	0	D20	F0	0	0
L6	41	D20	F0	1.62324929	6.403124237
L6	1	D20	F0	0.301029996	1
L6	37	D20	F0	1.579783597	6.08276253
L6	36	D20	F0	1.568201724	6
L6	18	D20	F0	1.278753601	4.242640687
L6	9	D20	F0	1	3
L6	33	D20	F0	1.531478917	5.744562647
L6	37	D20	F0	1.579783597	6.08276253
L6	26	D20	F0	1.431363764	5.099019514
L6	49	D20	F0	1.698970004	7
L6	12	D20	F0	1.113943352	3.464101615
L6	0	D20	F0	0	0
L6	67	D20	F0	1.832508913	8.185352772
L6	44	D20	F0	1.653212514	6.633249581
L6	37	D20	F0	1.579783597	6.08276253
L6	29	D20	F0	1.477121255	5.385164807
L6	58	D20	F0	1.770852012	7.615773106
L6	8	D20	F0	0.954242509	2.828427125
L6	0	D20	F0	0	0
L6	41	D20	F0	1.62324929	6.403124237
L6	35	D20	F0	1.556302501	5.916079783
L6	26	D20	F0	1.431363764	5.099019514
L6	19	D20	F0	1.301029996	4.358898944
L6	0	D20	F0	0	0
L7	44	D20	F0	1.653212514	6.633249581
L7	36	D20	F0	1.568201724	6
L7	0	D20	F0	0	0
L7	2	D20	F0	0.477121255	1.414213562
L7	4	D20	F0	0.698970004	2
L7	1	D20	F0	0.301029996	1
L7	21	D20	F0	1.342422681	4.582575695
L7	0	D20	F0	0	0
L7	28	D20	F0	1.462397998	5.291502622
L7	34	D20	F0	1.544068044	5.830951895
L7	40	D20	F0	1.612783857	6.32455532
L7	1	D20	F0	0.301029996	1
L7	60	D20	F0	1.785329835	7.745966692
L7	5	D20	F0	0.77815125	2.236067977
L7	34	D20	F0	1.544068044	5.830951895
L7	18	D20	F0	1.278753601	4.242640687
L7	21	D20	F0	1.342422681	4.582575695
L7	56	D20	F0	1.755874856	7.483314774
L7	44	D20	F0	1.653212514	6.633249581
L7	54	D20	F0	1.740362689	7.348469228
L7	45	D20	F0	1.662757832	6.708203932
L7	28	D20	F0	1.462397998	5.291502622
L7	0	D20	F0	0	0
L7	0	D20	F0	0	0
L7	52	D20	F0	1.72427587	7.211102551
L7	44	D20	F0	1.653212514	6.633249581
L7	26	D20	F0	1.431363764	5.099019514
L7	1	D20	F0	0.301029996	1
L7	24	D20	F0	1.397940009	4.898979486
L7	22	D20	F0	1.361727836	4.69041576
L7	1	D20	F0	0.301029996	1
L7	43	D20	F0	1.643452676	6.557438524
L7	62	D20	F0	1.799340549	7.874007874
L7	37	D20	F0	1.579783597	6.08276253
L7	39	D20	F0	1.602059991	6.244997998
L7	40	D20	F0	1.612783857	6.32455532
L7	13	D20	F0	1.146128036	3.605551275
L7	27	D20	F0	1.447158031	5.196152423
L7	26	D20	F0	1.431363764	5.099019514
L7	0	D20	F0	0	0
L1	16	D40	F0	1.230448921	4
L1	1	D40	F0	0.301029996	1
L1	6	D40	F0	0.84509804	2.449489743
L1	0	D40	F0	0	0
L1	11	D40	F0	1.079181246	3.31662479
L1	7	D40	F0	0.903089987	2.645751311
L1	13	D40	F0	1.146128036	3.605551275
L1	15	D40	F0	1.204119983	3.872983346
L1	9	D40	F0	1	3
L1	14	D40	F0	1.176091259	3.741657387
L1	11	D40	F0	1.079181246	3.31662479
L1	7	D40	F0	0.903089987	2.645751311
L1	11	D40	F0	1.079181246	3.31662479
L1	12	D40	F0	1.113943352	3.464101615
L1	13	D40	F0	1.146128036	3.605551275
L1	6	D40	F0	0.84509804	2.449489743
L1	12	D40	F0	1.113943352	3.464101615
L1	0	D40	F0	0	0
L1	8	D40	F0	0.954242509	2.828427125
L1	6	D40	F0	0.84509804	2.449489743
L1	10	D40	F0	1.041392685	3.16227766
L1	10	D40	F0	1.041392685	3.16227766
L1	9	D40	F0	1	3
L1	11	D40	F0	1.079181246	3.31662479
L1	12	D40	F0	1.113943352	3.464101615
L1	10	D40	F0	1.041392685	3.16227766
L1	16	D40	F0	1.230448921	4
L1	0	D40	F0	0	0
L1	0	D40	F0	0	0
L1	2	D40	F0	0.477121255	1.414213562
L1	12	D40	F0	1.113943352	3.464101615
L1	0	D40	F0	0	0
L1	16	D40	F0	1.230448921	4
L1	6	D40	F0	0.84509804	2.449489743
L1	16	D40	F0	1.230448921	4
L1	9	D40	F0	1	3
L1	8	D40	F0	0.954242509	2.828427125
L1	7	D40	F0	0.903089987	2.645751311
L1	7	D40	F0	0.903089987	2.645751311
L1	2	D40	F0	0.477121255	1.414213562
L1	3	D40	F0	0.602059991	1.732050808
L1	4	D40	F0	0.698970004	2
L2	0	D40	F0	0	0
L2	1	D40	F0	0.301029996	1
L2	11	D40	F0	1.079181246	3.31662479
L2	7	D40	F0	0.903089987	2.645751311
L2	24	D40	F0	1.397940009	4.898979486
L2	9	D40	F0	1	3
L2	14	D40	F0	1.176091259	3.741657387
L2	24	D40	F0	1.397940009	4.898979486
L2	8	D40	F0	0.954242509	2.828427125
L2	22	D40	F0	1.361727836	4.69041576
L2	8	D40	F0	0.954242509	2.828427125
L2	5	D40	F0	0.77815125	2.236067977
L2	15	D40	F0	1.204119983	3.872983346
L2	20	D40	F0	1.322219295	4.472135955
L2	2	D40	F0	0.477121255	1.414213562
L2	5	D40	F0	0.77815125	2.236067977
L2	0	D40	F0	0	0
L2	0	D40	F0	0	0
L2	16	D40	F0	1.230448921	4
L2	3	D40	F0	0.602059991	1.732050808
L2	5	D40	F0	0.77815125	2.236067977
L2	0	D40	F0	0	0
L2	0	D40	F0	0	0
L2	0	D40	F0	0	0
L2	14	D40	F0	1.176091259	3.741657387
L2	9	D40	F0	1	3
L2	11	D40	F0	1.079181246	3.31662479
L2	13	D40	F0	1.146128036	3.605551275
L2	9	D40	F0	1	3
L2	5	D40	F0	0.77815125	2.236067977
L2	15	D40	F0	1.204119983	3.872983346
L2	6	D40	F0	0.84509804	2.449489743
L2	0	D40	F0	0	0
L2	18	D40	F0	1.278753601	4.242640687
L2	2	D40	F0	0.477121255	1.414213562
L2	8	D40	F0	0.954242509	2.828427125
L2	13	D40	F0	1.146128036	3.605551275
L2	2	D40	F0	0.477121255	1.414213562
L2	15	D40	F0	1.204119983	3.872983346
L2	15	D40	F0	1.204119983	3.872983346
L2	0	D40	F0	0	0
L2	13	D40	F0	1.146128036	3.605551275
L2	0	D40	F0	0	0
L2	4	D40	F0	0.698970004	2
L2	12	D40	F0	1.113943352	3.464101615
L2	11	D40	F0	1.079181246	3.31662479
L2	6	D40	F0	0.84509804	2.449489743
L2	10	D40	F0	1.041392685	3.16227766
L2	27	D40	F0	1.447158031	5.196152423
L2	12	D40	F0	1.113943352	3.464101615
L2	0	D40	F0	0	0
L2	3	D40	F0	0.602059991	1.732050808
L2	1	D40	F0	0.301029996	1
L3	19	D40	F0	1.301029996	4.358898944
L3	9	D40	F0	1	3
L3	2	D40	F0	0.477121255	1.414213562
L3	11	D40	F0	1.079181246	3.31662479
L3	12	D40	F0	1.113943352	3.464101615
L3	2	D40	F0	0.477121255	1.414213562
L3	13	D40	F0	1.146128036	3.605551275
L3	10	D40	F0	1.041392685	3.16227766
L3	10	D40	F0	1.041392685	3.16227766
L3	13	D40	F0	1.146128036	3.605551275
L3	10	D40	F0	1.041392685	3.16227766
L3	13	D40	F0	1.146128036	3.605551275
L3	1	D40	F0	0.301029996	1
L3	6	D40	F0	0.84509804	2.449489743
L3	14	D40	F0	1.176091259	3.741657387
L3	1	D40	F0	0.301029996	1
L3	16	D40	F0	1.230448921	4
L3	0	D40	F0	0	0
L3	9	D40	F0	1	3
L3	4	D40	F0	0.698970004	2
L3	6	D40	F0	0.84509804	2.449489743
L3	0	D40	F0	0	0
L3	17	D40	F0	1.255272505	4.123105626
L3	10	D40	F0	1.041392685	3.16227766
L3	16	D40	F0	1.230448921	4
L3	12	D40	F0	1.113943352	3.464101615
L3	14	D40	F0	1.176091259	3.741657387
L3	13	D40	F0	1.146128036	3.605551275
L3	10	D40	F0	1.041392685	3.16227766
L3	0	D40	F0	0	0
L3	1	D40	F0	0.301029996	1
L3	11	D40	F0	1.079181246	3.31662479
L3	8	D40	F0	0.954242509	2.828427125
L3	8	D40	F0	0.954242509	2.828427125
L3	5	D40	F0	0.77815125	2.236067977
L3	0	D40	F0	0	0
L3	12	D40	F0	1.113943352	3.464101615
L3	9	D40	F0	1	3
L3	13	D40	F0	1.146128036	3.605551275
L3	11	D40	F0	1.079181246	3.31662479
L3	8	D40	F0	0.954242509	2.828427125
L3	7	D40	F0	0.903089987	2.645751311
L3	20	D40	F0	1.322219295	4.472135955
L3	10	D40	F0	1.041392685	3.16227766
L3	10	D40	F0	1.041392685	3.16227766
L3	12	D40	F0	1.113943352	3.464101615
L3	13	D40	F0	1.146128036	3.605551275
L3	9	D40	F0	1	3
L3	13	D40	F0	1.146128036	3.605551275
L3	11	D40	F0	1.079181246	3.31662479
L3	14	D40	F0	1.176091259	3.741657387
L3	5	D40	F0	0.77815125	2.236067977
L3	16	D40	F0	1.230448921	4
L3	25	D40	F0	1.414973348	5
L3	10	D40	F0	1.041392685	3.16227766
L4	20	D40	F0	1.322219295	4.472135955
L4	17	D40	F0	1.255272505	4.123105626
L4	38	D40	F0	1.591064607	6.164414003
L4	27	D40	F0	1.447158031	5.196152423
L4	26	D40	F0	1.431363764	5.099019514
L4	21	D40	F0	1.342422681	4.582575695
L4	24	D40	F0	1.397940009	4.898979486
L4	28	D40	F0	1.462397998	5.291502622
L4	52	D40	F0	1.72427587	7.211102551
L4	13	D40	F0	1.146128036	3.605551275
L4	37	D40	F0	1.579783597	6.08276253
L4	14	D40	F0	1.176091259	3.741657387
L4	55	D40	F0	1.748188027	7.416198487
L4	3	D40	F0	0.602059991	1.732050808
L4	45	D40	F0	1.662757832	6.708203932
L4	0	D40	F0	0	0
L4	22	D40	F0	1.361727836	4.69041576
L4	36	D40	F0	1.568201724	6
L4	51	D40	F0	1.716003344	7.141428429
L4	51	D40	F0	1.716003344	7.141428429
L4	67	D40	F0	1.832508913	8.185352772
L4	16	D40	F0	1.230448921	4
L4	38	D40	F0	1.591064607	6.164414003
L4	2	D40	F0	0.477121255	1.414213562
L4	47	D40	F0	1.681241237	6.8556546
L4	11	D40	F0	1.079181246	3.31662479
L4	41	D40	F0	1.62324929	6.403124237
L4	58	D40	F0	1.770852012	7.615773106
L4	17	D40	F0	1.255272505	4.123105626
L4	30	D40	F0	1.491361694	5.477225575
L4	56	D40	F0	1.755874856	7.483314774
L4	60	D40	F0	1.785329835	7.745966692
L4	24	D40	F0	1.397940009	4.898979486
L4	48	D40	F0	1.69019608	6.92820323
L4	3	D40	F0	0.602059991	1.732050808
L4	49	D40	F0	1.698970004	7
L4	27	D40	F0	1.447158031	5.196152423
L4	28	D40	F0	1.462397998	5.291502622
L4	28	D40	F0	1.462397998	5.291502622
L5	33	D40	F0	1.531478917	5.744562647
L5	0	D40	F0	0	0
L5	12	D40	F0	1.113943352	3.464101615
L5	6	D40	F0	0.84509804	2.449489743
L5	40	D40	F0	1.612783857	6.32455532
L5	27	D40	F0	1.447158031	5.196152423
L5	5	D40	F0	0.77815125	2.236067977
L5	31	D40	F0	1.505149978	5.567764363
L5	15	D40	F0	1.204119983	3.872983346
L5	6	D40	F0	0.84509804	2.449489743
L5	23	D40	F0	1.380211242	4.795831523
L5	0	D40	F0	0	0
L5	31	D40	F0	1.505149978	5.567764363
L5	18	D40	F0	1.278753601	4.242640687
L5	0	D40	F0	0	0
L5	14	D40	F0	1.176091259	3.741657387
L5	27	D40	F0	1.447158031	5.196152423
L5	0	D40	F0	0	0
L5	11	D40	F0	1.079181246	3.31662479
L5	24	D40	F0	1.397940009	4.898979486
L5	1	D40	F0	0.301029996	1
L5	23	D40	F0	1.380211242	4.795831523
L5	21	D40	F0	1.342422681	4.582575695
L5	13	D40	F0	1.146128036	3.605551275
L5	31	D40	F0	1.505149978	5.567764363
L5	40	D40	F0	1.612783857	6.32455532
L5	35	D40	F0	1.556302501	5.916079783
L5	10	D40	F0	1.041392685	3.16227766
L5	35	D40	F0	1.556302501	5.916079783
L5	1	D40	F0	0.301029996	1
L5	39	D40	F0	1.602059991	6.244997998
L5	18	D40	F0	1.278753601	4.242640687
L5	49	D40	F0	1.698970004	7
L5	27	D40	F0	1.447158031	5.196152423
L5	39	D40	F0	1.602059991	6.244997998
L5	31	D40	F0	1.505149978	5.567764363
L5	32	D40	F0	1.51851394	5.656854249
L5	41	D40	F0	1.62324929	6.403124237
L5	28	D40	F0	1.462397998	5.291502622
L5	34	D40	F0	1.544068044	5.830951895
L5	36	D40	F0	1.568201724	6
L5	36	D40	F0	1.568201724	6
L5	11	D40	F0	1.079181246	3.31662479
L6	10	D40	F0	1.041392685	3.16227766
L6	18	D40	F0	1.278753601	4.242640687
L6	42	D40	F0	1.633468456	6.480740698
L6	20	D40	F0	1.322219295	4.472135955
L6	0	D40	F0	0	0
L6	27	D40	F0	1.447158031	5.196152423
L6	0	D40	F0	0	0
L6	39	D40	F0	1.602059991	6.244997998
L6	29	D40	F0	1.477121255	5.385164807
L6	0	D40	F0	0	0
L6	24	D40	F0	1.397940009	4.898979486
L6	7	D40	F0	0.903089987	2.645751311
L6	17	D40	F0	1.255272505	4.123105626
L6	20	D40	F0	1.322219295	4.472135955
L6	49	D40	F0	1.698970004	7
L6	7	D40	F0	0.903089987	2.645751311
L6	33	D40	F0	1.531478917	5.744562647
L6	31	D40	F0	1.505149978	5.567764363
L6	33	D40	F0	1.531478917	5.744562647
L6	6	D40	F0	0.84509804	2.449489743
L6	19	D40	F0	1.301029996	4.358898944
L6	4	D40	F0	0.698970004	2
L6	44	D40	F0	1.653212514	6.633249581
L6	25	D40	F0	1.414973348	5
L6	25	D40	F0	1.414973348	5
L6	16	D40	F0	1.230448921	4
L6	26	D40	F0	1.431363764	5.099019514
L6	33	D40	F0	1.531478917	5.744562647
L6	1	D40	F0	0.301029996	1
L6	7	D40	F0	0.903089987	2.645751311
L6	1	D40	F0	0.301029996	1
L6	0	D40	F0	0	0
L6	1	D40	F0	0.301029996	1
L6	34	D40	F0	1.544068044	5.830951895
L7	6	D40	F0	0.84509804	2.449489743
L7	2	D40	F0	0.477121255	1.414213562
L7	9	D40	F0	1	3
L7	1	D40	F0	0.301029996	1
L7	18	D40	F0	1.278753601	4.242640687
L7	14	D40	F0	1.176091259	3.741657387
L7	32	D40	F0	1.51851394	5.656854249
L7	20	D40	F0	1.322219295	4.472135955
L7	7	D40	F0	0.903089987	2.645751311
L7	0	D40	F0	0	0
L7	0	D40	F0	0	0
L7	5	D40	F0	0.77815125	2.236067977
L7	9	D40	F0	1	3
L7	27	D40	F0	1.447158031	5.196152423
L7	1	D40	F0	0.301029996	1
L7	0	D40	F0	0	0
L7	31	D40	F0	1.505149978	5.567764363
L7	16	D40	F0	1.230448921	4
L7	0	D40	F0	0	0
L7	3	D40	F0	0.602059991	1.732050808
L7	30	D40	F0	1.491361694	5.477225575
L7	19	D40	F0	1.301029996	4.358898944
L7	21	D40	F0	1.342422681	4.582575695
L7	6	D40	F0	0.84509804	2.449489743
L7	5	D40	F0	0.77815125	2.236067977
L7	32	D40	F0	1.51851394	5.656854249
L7	23	D40	F0	1.380211242	4.795831523
L7	28	D40	F0	1.462397998	5.291502622
L7	1	D40	F0	0.301029996	1
L7	9	D40	F0	1	3
L7	46	D40	F0	1.672097858	6.782329983
L7	56	D40	F0	1.755874856	7.483314774
L7	19	D40	F0	1.301029996	4.358898944
L7	17	D40	F0	1.255272505	4.123105626
L7	28	D40	F0	1.462397998	5.291502622
L7	25	D40	F0	1.414973348	5
L7	29	D40	F0	1.477121255	5.385164807
L7	2	D40	F0	0.477121255	1.414213562
L7	4	D40	F0	0.698970004	2
L7	32	D40	F0	1.51851394	5.656854249
L7	20	D40	F0	1.322219295	4.472135955
L7	51	D40	F0	1.716003344	7.141428429
L7	0	D40	F0	0	0
L1	16	D0	F1	1.230448921	4
L1	10	D0	F1	1.041392685	3.16227766
L1	9	D0	F1	1	3
L1	8	D0	F1	0.954242509	2.828427125
L1	0	D0	F1	0	0
L1	9	D0	F1	1	3
L1	14	D0	F1	1.176091259	3.741657387
L1	12	D0	F1	1.113943352	3.464101615
L1	13	D0	F1	1.146128036	3.605551275
L1	14	D0	F1	1.176091259	3.741657387
L1	1	D0	F1	0.301029996	1
L1	8	D0	F1	0.954242509	2.828427125
L1	24	D0	F1	1.397940009	4.898979486
L1	0	D0	F1	0	0
L1	3	D0	F1	0.602059991	1.732050808
L1	17	D0	F1	1.255272505	4.123105626
L1	8	D0	F1	0.954242509	2.828427125
L1	45	D0	F1	1.662757832	6.708203932
L1	9	D0	F1	1	3
L1	9	D0	F1	1	3
L1	4	D0	F1	0.698970004	2
L1	17	D0	F1	1.255272505	4.123105626
L1	9	D0	F1	1	3
L1	15	D0	F1	1.204119983	3.872983346
L1	0	D0	F1	0	0
L1	23	D0	F1	1.380211242	4.795831523
L1	16	D0	F1	1.230448921	4
L1	16	D0	F1	1.230448921	4
L1	13	D0	F1	1.146128036	3.605551275
L1	27	D0	F1	1.447158031	5.196152423
L1	18	D0	F1	1.278753601	4.242640687
L1	3	D0	F1	0.602059991	1.732050808
L1	9	D0	F1	1	3
L1	7	D0	F1	0.903089987	2.645751311
L1	22	D0	F1	1.361727836	4.69041576
L1	10	D0	F1	1.041392685	3.16227766
L1	21	D0	F1	1.342422681	4.582575695
L1	6	D0	F1	0.84509804	2.449489743
L2	20	D0	F1	1.322219295	4.472135955
L2	0	D0	F1	0	0
L2	7	D0	F1	0.903089987	2.645751311
L2	0	D0	F1	0	0
L2	8	D0	F1	0.954242509	2.828427125
L2	8	D0	F1	0.954242509	2.828427125
L2	11	D0	F1	1.079181246	3.31662479
L2	24	D0	F1	1.397940009	4.898979486
L2	26	D0	F1	1.431363764	5.099019514
L2	20	D0	F1	1.322219295	4.472135955
L2	32	D0	F1	1.51851394	5.656854249
L2	13	D0	F1	1.146128036	3.605551275
L2	0	D0	F1	0	0
L2	37	D0	F1	1.579783597	6.08276253
L2	3	D0	F1	0.602059991	1.732050808
L2	23	D0	F1	1.380211242	4.795831523
L2	42	D0	F1	1.633468456	6.480740698
L2	8	D0	F1	0.954242509	2.828427125
L2	16	D0	F1	1.230448921	4
L2	5	D0	F1	0.77815125	2.236067977
L2	6	D0	F1	0.84509804	2.449489743
L2	4	D0	F1	0.698970004	2
L2	6	D0	F1	0.84509804	2.449489743
L2	45	D0	F1	1.662757832	6.708203932
L2	5	D0	F1	0.77815125	2.236067977
L2	22	D0	F1	1.361727836	4.69041576
L2	5	D0	F1	0.77815125	2.236067977
L2	4	D0	F1	0.698970004	2
L2	4	D0	F1	0.698970004	2
L2	22	D0	F1	1.361727836	4.69041576
L2	9	D0	F1	1	3
L2	13	D0	F1	1.146128036	3.605551275
L2	5	D0	F1	0.77815125	2.236067977
L2	12	D0	F1	1.113943352	3.464101615
L2	11	D0	F1	1.079181246	3.31662479
L2	0	D0	F1	0	0
L3	17	D0	F1	1.255272505	4.123105626
L3	4	D0	F1	0.698970004	2
L3	13	D0	F1	1.146128036	3.605551275
L3	39	D0	F1	1.602059991	6.244997998
L3	26	D0	F1	1.431363764	5.099019514
L3	22	D0	F1	1.361727836	4.69041576
L3	28	D0	F1	1.462397998	5.291502622
L3	11	D0	F1	1.079181246	3.31662479
L3	19	D0	F1	1.301029996	4.358898944
L3	16	D0	F1	1.230448921	4
L3	4	D0	F1	0.698970004	2
L3	6	D0	F1	0.84509804	2.449489743
L3	24	D0	F1	1.397940009	4.898979486
L3	28	D0	F1	1.462397998	5.291502622
L3	40	D0	F1	1.612783857	6.32455532
L3	20	D0	F1	1.322219295	4.472135955
L3	27	D0	F1	1.447158031	5.196152423
L3	15	D0	F1	1.204119983	3.872983346
L3	17	D0	F1	1.255272505	4.123105626
L3	4	D0	F1	0.698970004	2
L3	34	D0	F1	1.544068044	5.830951895
L3	38	D0	F1	1.591064607	6.164414003
L3	17	D0	F1	1.255272505	4.123105626
L3	14	D0	F1	1.176091259	3.741657387
L3	10	D0	F1	1.041392685	3.16227766
L3	26	D0	F1	1.431363764	5.099019514
L3	23	D0	F1	1.380211242	4.795831523
L3	30	D0	F1	1.491361694	5.477225575
L3	24	D0	F1	1.397940009	4.898979486
L3	24	D0	F1	1.397940009	4.898979486
L3	25	D0	F1	1.414973348	5
L3	34	D0	F1	1.544068044	5.830951895
L3	0	D0	F1	0	0
L3	20	D0	F1	1.322219295	4.472135955
L3	12	D0	F1	1.113943352	3.464101615
L3	21	D0	F1	1.342422681	4.582575695
L3	8	D0	F1	0.954242509	2.828427125
L3	25	D0	F1	1.414973348	5
L3	45	D0	F1	1.662757832	6.708203932
L3	28	D0	F1	1.462397998	5.291502622
L4	17	D0	F1	1.255272505	4.123105626
L4	23	D0	F1	1.380211242	4.795831523
L4	22	D0	F1	1.361727836	4.69041576
L4	9	D0	F1	1	3
L4	8	D0	F1	0.954242509	2.828427125
L4	5	D0	F1	0.77815125	2.236067977
L4	21	D0	F1	1.342422681	4.582575695
L4	0	D0	F1	0	0
L4	16	D0	F1	1.230448921	4
L4	12	D0	F1	1.113943352	3.464101615
L4	21	D0	F1	1.342422681	4.582575695
L4	15	D0	F1	1.204119983	3.872983346
L4	16	D0	F1	1.230448921	4
L4	7	D0	F1	0.903089987	2.645751311
L4	24	D0	F1	1.397940009	4.898979486
L4	16	D0	F1	1.230448921	4
L4	27	D0	F1	1.447158031	5.196152423
L4	2	D0	F1	0.477121255	1.414213562
L4	11	D0	F1	1.079181246	3.31662479
L4	18	D0	F1	1.278753601	4.242640687
L4	22	D0	F1	1.361727836	4.69041576
L4	20	D0	F1	1.322219295	4.472135955
L4	23	D0	F1	1.380211242	4.795831523
L4	9	D0	F1	1	3
L4	0	D0	F1	0	0
L4	0	D0	F1	0	0
L4	14	D0	F1	1.176091259	3.741657387
L4	34	D0	F1	1.544068044	5.830951895
L4	21	D0	F1	1.342422681	4.582575695
L4	22	D0	F1	1.361727836	4.69041576
L4	31	D0	F1	1.505149978	5.567764363
L4	11	D0	F1	1.079181246	3.31662479
L4	8	D0	F1	0.954242509	2.828427125
L4	27	D0	F1	1.447158031	5.196152423
L4	27	D0	F1	1.447158031	5.196152423
L4	47	D0	F1	1.681241237	6.8556546
L4	25	D0	F1	1.414973348	5
L4	29	D0	F1	1.477121255	5.385164807
L4	25	D0	F1	1.414973348	5
L4	28	D0	F1	1.462397998	5.291502622
L5	7	D0	F1	0.903089987	2.645751311
L5	0	D0	F1	0	0
L5	9	D0	F1	1	3
L5	19	D0	F1	1.301029996	4.358898944
L5	29	D0	F1	1.477121255	5.385164807
L5	0	D0	F1	0	0
L5	14	D0	F1	1.176091259	3.741657387
L5	24	D0	F1	1.397940009	4.898979486
L5	19	D0	F1	1.301029996	4.358898944
L5	10	D0	F1	1.041392685	3.16227766
L5	0	D0	F1	0	0
L5	25	D0	F1	1.414973348	5
L5	19	D0	F1	1.301029996	4.358898944
L5	14	D0	F1	1.176091259	3.741657387
L5	9	D0	F1	1	3
L5	7	D0	F1	0.903089987	2.645751311
L5	12	D0	F1	1.113943352	3.464101615
L5	0	D0	F1	0	0
L5	22	D0	F1	1.361727836	4.69041576
L5	0	D0	F1	0	0
L5	15	D0	F1	1.204119983	3.872983346
L5	6	D0	F1	0.84509804	2.449489743
L5	16	D0	F1	1.230448921	4
L5	22	D0	F1	1.361727836	4.69041576
L5	32	D0	F1	1.51851394	5.656854249
L5	5	D0	F1	0.77815125	2.236067977
L5	11	D0	F1	1.079181246	3.31662479
L5	0	D0	F1	0	0
L5	20	D0	F1	1.322219295	4.472135955
L5	22	D0	F1	1.361727836	4.69041576
L5	23	D0	F1	1.380211242	4.795831523
L5	0	D0	F1	0	0
L5	11	D0	F1	1.079181246	3.31662479
L5	0	D0	F1	0	0
L5	0	D0	F1	0	0
L5	0	D0	F1	0	0
L5	18	D0	F1	1.278753601	4.242640687
L5	0	D0	F1	0	0
L5	0	D0	F1	0	0
L5	18	D0	F1	1.278753601	4.242640687
L6	0	D0	F1	0	0
L6	8	D0	F1	0.954242509	2.828427125
L6	0	D0	F1	0	0
L6	8	D0	F1	0.954242509	2.828427125
L6	17	D0	F1	1.255272505	4.123105626
L6	4	D0	F1	0.698970004	2
L6	16	D0	F1	1.230448921	4
L6	0	D0	F1	0	0
L6	1	D0	F1	0.301029996	1
L6	2	D0	F1	0.477121255	1.414213562
L6	10	D0	F1	1.041392685	3.16227766
L6	2	D0	F1	0.477121255	1.414213562
L6	7	D0	F1	0.903089987	2.645751311
L6	1	D0	F1	0.301029996	1
L6	18	D0	F1	1.278753601	4.242640687
L6	5	D0	F1	0.77815125	2.236067977
L6	6	D0	F1	0.84509804	2.449489743
L6	17	D0	F1	1.255272505	4.123105626
L6	0	D0	F1	0	0
L6	6	D0	F1	0.84509804	2.449489743
L6	5	D0	F1	0.77815125	2.236067977
L6	13	D0	F1	1.146128036	3.605551275
L6	9	D0	F1	1	3
L6	0	D0	F1	0	0
L6	2	D0	F1	0.477121255	1.414213562
L6	23	D0	F1	1.380211242	4.795831523
L6	10	D0	F1	1.041392685	3.16227766
L6	16	D0	F1	1.230448921	4
L6	12	D0	F1	1.113943352	3.464101615
L6	15	D0	F1	1.204119983	3.872983346
L6	10	D0	F1	1.041392685	3.16227766
L6	4	D0	F1	0.698970004	2
L6	5	D0	F1	0.77815125	2.236067977
L6	2	D0	F1	0.477121255	1.414213562
L6	11	D0	F1	1.079181246	3.31662479
L6	1	D0	F1	0.301029996	1
L6	10	D0	F1	1.041392685	3.16227766
L6	25	D0	F1	1.414973348	5
L6	15	D0	F1	1.204119983	3.872983346
L6	20	D0	F1	1.322219295	4.472135955
L7	2	D0	F1	0.477121255	1.414213562
L7	0	D0	F1	0	0
L7	0	D0	F1	0	0
L7	7	D0	F1	0.903089987	2.645751311
L7	0	D0	F1	0	0
L7	0	D0	F1	0	0
L7	0	D0	F1	0	0
L7	0	D0	F1	0	0
L7	12	D0	F1	1.113943352	3.464101615
L7	8	D0	F1	0.954242509	2.828427125
L7	16	D0	F1	1.230448921	4
L7	12	D0	F1	1.113943352	3.464101615
L7	3	D0	F1	0.602059991	1.732050808
L7	1	D0	F1	0.301029996	1
L7	3	D0	F1	0.602059991	1.732050808
L7	17	D0	F1	1.255272505	4.123105626
L7	0	D0	F1	0	0
L7	0	D0	F1	0	0
L7	2	D0	F1	0.477121255	1.414213562
L7	9	D0	F1	1	3
L7	3	D0	F1	0.602059991	1.732050808
L7	2	D0	F1	0.477121255	1.414213562
L7	7	D0	F1	0.903089987	2.645751311
L7	0	D0	F1	0	0
L7	0	D0	F1	0	0
L7	9	D0	F1	1	3
L7	7	D0	F1	0.903089987	2.645751311
L7	7	D0	F1	0.903089987	2.645751311
L7	4	D0	F1	0.698970004	2
L7	13	D0	F1	1.146128036	3.605551275
L7	0	D0	F1	0	0
L7	5	D0	F1	0.77815125	2.236067977
L7	0	D0	F1	0	0
L7	0	D0	F1	0	0
L7	5	D0	F1	0.77815125	2.236067977
L7	5	D0	F1	0.77815125	2.236067977
L7	0	D0	F1	0	0
L7	6	D0	F1	0.84509804	2.449489743
L7	9	D0	F1	1	3
L7	1	D0	F1	0.301029996	1
L1	29	D20	F1	1.477121255	5.385164807
L1	0	D20	F1	0	0
L1	27	D20	F1	1.447158031	5.196152423
L1	41	D20	F1	1.62324929	6.403124237
L1	0	D20	F1	0	0
L1	10	D20	F1	1.041392685	3.16227766
L1	39	D20	F1	1.602059991	6.244997998
L1	4	D20	F1	0.698970004	2
L1	4	D20	F1	0.698970004	2
L1	5	D20	F1	0.77815125	2.236067977
L1	17	D20	F1	1.255272505	4.123105626
L1	2	D20	F1	0.477121255	1.414213562
L1	16	D20	F1	1.230448921	4
L1	21	D20	F1	1.342422681	4.582575695
L1	5	D20	F1	0.77815125	2.236067977
L1	29	D20	F1	1.477121255	5.385164807
L1	15	D20	F1	1.204119983	3.872983346
L1	6	D20	F1	0.84509804	2.449489743
L1	3	D20	F1	0.602059991	1.732050808
L1	7	D20	F1	0.903089987	2.645751311
L1	36	D20	F1	1.568201724	6
L1	23	D20	F1	1.380211242	4.795831523
L1	12	D20	F1	1.113943352	3.464101615
L1	18	D20	F1	1.278753601	4.242640687
L1	25	D20	F1	1.414973348	5
L1	0	D20	F1	0	0
L1	11	D20	F1	1.079181246	3.31662479
L1	42	D20	F1	1.633468456	6.480740698
L1	7	D20	F1	0.903089987	2.645751311
L1	2	D20	F1	0.477121255	1.414213562
L1	42	D20	F1	1.633468456	6.480740698
L1	5	D20	F1	0.77815125	2.236067977
L1	4	D20	F1	0.698970004	2
L1	16	D20	F1	1.230448921	4
L1	16	D20	F1	1.230448921	4
L1	31	D20	F1	1.505149978	5.567764363
L1	0	D20	F1	0	0
L1	3	D20	F1	0.602059991	1.732050808
L1	8	D20	F1	0.954242509	2.828427125
L2	1	D20	F1	0.301029996	1
L2	24	D20	F1	1.397940009	4.898979486
L2	0	D20	F1	0	0
L2	6	D20	F1	0.84509804	2.449489743
L2	23	D20	F1	1.380211242	4.795831523
L2	24	D20	F1	1.397940009	4.898979486
L2	12	D20	F1	1.113943352	3.464101615
L2	25	D20	F1	1.414973348	5
L2	21	D20	F1	1.342422681	4.582575695
L2	0	D20	F1	0	0
L2	0	D20	F1	0	0
L2	22	D20	F1	1.361727836	4.69041576
L2	9	D20	F1	1	3
L2	6	D20	F1	0.84509804	2.449489743
L2	22	D20	F1	1.361727836	4.69041576
L2	21	D20	F1	1.342422681	4.582575695
L2	23	D20	F1	1.380211242	4.795831523
L2	0	D20	F1	0	0
L2	0	D20	F1	0	0
L2	0	D20	F1	0	0
L2	0	D20	F1	0	0
L2	17	D20	F1	1.255272505	4.123105626
L2	15	D20	F1	1.204119983	3.872983346
L2	4	D20	F1	0.698970004	2
L2	4	D20	F1	0.698970004	2
L2	26	D20	F1	1.431363764	5.099019514
L2	11	D20	F1	1.079181246	3.31662479
L2	8	D20	F1	0.954242509	2.828427125
L2	0	D20	F1	0	0
L2	6	D20	F1	0.84509804	2.449489743
L2	13	D20	F1	1.146128036	3.605551275
L2	0	D20	F1	0	0
L2	19	D20	F1	1.301029996	4.358898944
L3	19	D20	F1	1.301029996	4.358898944
L3	45	D20	F1	1.662757832	6.708203932
L3	17	D20	F1	1.255272505	4.123105626
L3	17	D20	F1	1.255272505	4.123105626
L3	20	D20	F1	1.322219295	4.472135955
L3	9	D20	F1	1	3
L3	28	D20	F1	1.462397998	5.291502622
L3	29	D20	F1	1.477121255	5.385164807
L3	26	D20	F1	1.431363764	5.099019514
L3	28	D20	F1	1.462397998	5.291502622
L3	22	D20	F1	1.361727836	4.69041576
L3	17	D20	F1	1.255272505	4.123105626
L3	22	D20	F1	1.361727836	4.69041576
L3	27	D20	F1	1.447158031	5.196152423
L3	25	D20	F1	1.414973348	5
L3	15	D20	F1	1.204119983	3.872983346
L3	0	D20	F1	0	0
L3	14	D20	F1	1.176091259	3.741657387
L3	30	D20	F1	1.491361694	5.477225575
L3	20	D20	F1	1.322219295	4.472135955
L3	15	D20	F1	1.204119983	3.872983346
L3	32	D20	F1	1.51851394	5.656854249
L3	10	D20	F1	1.041392685	3.16227766
L3	1	D20	F1	0.301029996	1
L3	0	D20	F1	0	0
L3	14	D20	F1	1.176091259	3.741657387
L3	16	D20	F1	1.230448921	4
L3	16	D20	F1	1.230448921	4
L3	31	D20	F1	1.505149978	5.567764363
L3	30	D20	F1	1.491361694	5.477225575
L3	36	D20	F1	1.568201724	6
L3	23	D20	F1	1.380211242	4.795831523
L3	24	D20	F1	1.397940009	4.898979486
L3	26	D20	F1	1.431363764	5.099019514
L3	11	D20	F1	1.079181246	3.31662479
L3	10	D20	F1	1.041392685	3.16227766
L3	27	D20	F1	1.447158031	5.196152423
L3	31	D20	F1	1.505149978	5.567764363
L3	11	D20	F1	1.079181246	3.31662479
L3	7	D20	F1	0.903089987	2.645751311
L4	0	D20	F1	0	0
L4	1	D20	F1	0.301029996	1
L4	36	D20	F1	1.568201724	6
L4	14	D20	F1	1.176091259	3.741657387
L4	0	D20	F1	0	0
L4	12	D20	F1	1.113943352	3.464101615
L4	30	D20	F1	1.491361694	5.477225575
L4	8	D20	F1	0.954242509	2.828427125
L4	34	D20	F1	1.544068044	5.830951895
L4	19	D20	F1	1.301029996	4.358898944
L4	8	D20	F1	0.954242509	2.828427125
L4	38	D20	F1	1.591064607	6.164414003
L4	12	D20	F1	1.113943352	3.464101615
L4	21	D20	F1	1.342422681	4.582575695
L4	29	D20	F1	1.477121255	5.385164807
L4	25	D20	F1	1.414973348	5
L4	21	D20	F1	1.342422681	4.582575695
L4	0	D20	F1	0	0
L4	14	D20	F1	1.176091259	3.741657387
L4	27	D20	F1	1.447158031	5.196152423
L4	27	D20	F1	1.447158031	5.196152423
L5	21	D20	F1	1.342422681	4.582575695
L5	18	D20	F1	1.278753601	4.242640687
L5	7	D20	F1	0.903089987	2.645751311
L5	0	D20	F1	0	0
L5	29	D20	F1	1.477121255	5.385164807
L5	15	D20	F1	1.204119983	3.872983346
L5	13	D20	F1	1.146128036	3.605551275
L5	17	D20	F1	1.255272505	4.123105626
L5	16	D20	F1	1.230448921	4
L5	15	D20	F1	1.204119983	3.872983346
L5	7	D20	F1	0.903089987	2.645751311
L5	2	D20	F1	0.477121255	1.414213562
L5	3	D20	F1	0.602059991	1.732050808
L5	7	D20	F1	0.903089987	2.645751311
L5	28	D20	F1	1.462397998	5.291502622
L5	13	D20	F1	1.146128036	3.605551275
L5	4	D20	F1	0.698970004	2
L5	20	D20	F1	1.322219295	4.472135955
L5	21	D20	F1	1.342422681	4.582575695
L5	0	D20	F1	0	0
L5	4	D20	F1	0.698970004	2
L5	12	D20	F1	1.113943352	3.464101615
L5	20	D20	F1	1.322219295	4.472135955
L5	11	D20	F1	1.079181246	3.31662479
L5	9	D20	F1	1	3
L5	0	D20	F1	0	0
L5	22	D20	F1	1.361727836	4.69041576
L5	0	D20	F1	0	0
L5	1	D20	F1	0.301029996	1
L5	22	D20	F1	1.361727836	4.69041576
L6	0	D20	F1	0	0
L6	7	D20	F1	0.903089987	2.645751311
L6	17	D20	F1	1.255272505	4.123105626
L6	16	D20	F1	1.230448921	4
L6	2	D20	F1	0.477121255	1.414213562
L6	0	D20	F1	0	0
L6	16	D20	F1	1.230448921	4
L6	7	D20	F1	0.903089987	2.645751311
L6	3	D20	F1	0.602059991	1.732050808
L6	18	D20	F1	1.278753601	4.242640687
L6	25	D20	F1	1.414973348	5
L6	9	D20	F1	1	3
L6	15	D20	F1	1.204119983	3.872983346
L6	17	D20	F1	1.255272505	4.123105626
L6	1	D20	F1	0.301029996	1
L6	25	D20	F1	1.414973348	5
L6	27	D20	F1	1.447158031	5.196152423
L6	18	D20	F1	1.278753601	4.242640687
L6	5	D20	F1	0.77815125	2.236067977
L6	23	D20	F1	1.380211242	4.795831523
L6	16	D20	F1	1.230448921	4
L6	1	D20	F1	0.301029996	1
L6	17	D20	F1	1.255272505	4.123105626
L6	29	D20	F1	1.477121255	5.385164807
L7	4	D20	F1	0.698970004	2
L7	8	D20	F1	0.954242509	2.828427125
L7	14	D20	F1	1.176091259	3.741657387
L7	14	D20	F1	1.176091259	3.741657387
L7	22	D20	F1	1.361727836	4.69041576
L7	15	D20	F1	1.204119983	3.872983346
L7	47	D20	F1	1.681241237	6.8556546
L7	18	D20	F1	1.278753601	4.242640687
L7	1	D20	F1	0.301029996	1
L7	10	D20	F1	1.041392685	3.16227766
L7	4	D20	F1	0.698970004	2
L7	0	D20	F1	0	0
L7	12	D20	F1	1.113943352	3.464101615
L7	0	D20	F1	0	0
L7	5	D20	F1	0.77815125	2.236067977
L7	4	D20	F1	0.698970004	2
L7	13	D20	F1	1.146128036	3.605551275
L7	1	D20	F1	0.301029996	1
L7	0	D20	F1	0	0
L7	5	D20	F1	0.77815125	2.236067977
L7	1	D20	F1	0.301029996	1
L7	0	D20	F1	0	0
L7	13	D20	F1	1.146128036	3.605551275
L7	17	D20	F1	1.255272505	4.123105626
L7	0	D20	F1	0	0
L7	15	D20	F1	1.204119983	3.872983346
L7	10	D20	F1	1.041392685	3.16227766
L7	0	D20	F1	0	0
L7	9	D20	F1	1	3
L7	20	D20	F1	1.322219295	4.472135955
L7	12	D20	F1	1.113943352	3.464101615
L7	5	D20	F1	0.77815125	2.236067977
L7	0	D20	F1	0	0
L7	0	D20	F1	0	0
L7	13	D20	F1	1.146128036	3.605551275
L7	0	D20	F1	0	0
L7	0	D20	F1	0	0
L7	0	D20	F1	0	0
L7	50	D20	F1	1.707570176	7.071067812
L7	0	D20	F1	0	0
L1	4	D40	F1	0.698970004	2
L1	17	D40	F1	1.255272505	4.123105626
L1	9	D40	F1	1	3
L1	7	D40	F1	0.903089987	2.645751311
L1	21	D40	F1	1.342422681	4.582575695
L1	6	D40	F1	0.84509804	2.449489743
L1	23	D40	F1	1.380211242	4.795831523
L1	16	D40	F1	1.230448921	4
L1	10	D40	F1	1.041392685	3.16227766
L1	11	D40	F1	1.079181246	3.31662479
L1	17	D40	F1	1.255272505	4.123105626
L1	2	D40	F1	0.477121255	1.414213562
L1	11	D40	F1	1.079181246	3.31662479
L1	9	D40	F1	1	3
L1	31	D40	F1	1.505149978	5.567764363
L1	25	D40	F1	1.414973348	5
L1	0	D40	F1	0	0
L1	23	D40	F1	1.380211242	4.795831523
L1	23	D40	F1	1.380211242	4.795831523
L1	1	D40	F1	0.301029996	1
L1	20	D40	F1	1.322219295	4.472135955
L1	0	D40	F1	0	0
L1	2	D40	F1	0.477121255	1.414213562
L1	32	D40	F1	1.51851394	5.656854249
L1	8	D40	F1	0.954242509	2.828427125
L1	37	D40	F1	1.579783597	6.08276253
L1	8	D40	F1	0.954242509	2.828427125
L1	4	D40	F1	0.698970004	2
L1	7	D40	F1	0.903089987	2.645751311
L1	6	D40	F1	0.84509804	2.449489743
L1	8	D40	F1	0.954242509	2.828427125
L1	11	D40	F1	1.079181246	3.31662479
L1	6	D40	F1	0.84509804	2.449489743
L1	27	D40	F1	1.447158031	5.196152423
L1	6	D40	F1	0.84509804	2.449489743
L1	14	D40	F1	1.176091259	3.741657387
L1	6	D40	F1	0.84509804	2.449489743
L1	14	D40	F1	1.176091259	3.741657387
L1	24	D40	F1	1.397940009	4.898979486
L1	1	D40	F1	0.301029996	1
L2	11	D40	F1	1.079181246	3.31662479
L2	0	D40	F1	0	0
L2	1	D40	F1	0.301029996	1
L2	8	D40	F1	0.954242509	2.828427125
L2	16	D40	F1	1.230448921	4
L2	16	D40	F1	1.230448921	4
L2	13	D40	F1	1.146128036	3.605551275
L2	1	D40	F1	0.301029996	1
L2	7	D40	F1	0.903089987	2.645751311
L2	4	D40	F1	0.698970004	2
L2	12	D40	F1	1.113943352	3.464101615
L2	9	D40	F1	1	3
L2	18	D40	F1	1.278753601	4.242640687
L2	3	D40	F1	0.602059991	1.732050808
L2	20	D40	F1	1.322219295	4.472135955
L2	10	D40	F1	1.041392685	3.16227766
L2	16	D40	F1	1.230448921	4
L2	9	D40	F1	1	3
L2	8	D40	F1	0.954242509	2.828427125
L2	8	D40	F1	0.954242509	2.828427125
L2	16	D40	F1	1.230448921	4
L2	7	D40	F1	0.903089987	2.645751311
L2	7	D40	F1	0.903089987	2.645751311
L2	25	D40	F1	1.414973348	5
L2	8	D40	F1	0.954242509	2.828427125
L2	7	D40	F1	0.903089987	2.645751311
L2	8	D40	F1	0.954242509	2.828427125
L2	0	D40	F1	0	0
L2	9	D40	F1	1	3
L2	1	D40	F1	0.301029996	1
L2	0	D40	F1	0	0
L2	4	D40	F1	0.698970004	2
L2	12	D40	F1	1.113943352	3.464101615
L2	3	D40	F1	0.602059991	1.732050808
L2	14	D40	F1	1.176091259	3.741657387
L2	5	D40	F1	0.77815125	2.236067977
L2	7	D40	F1	0.903089987	2.645751311
L2	21	D40	F1	1.342422681	4.582575695
L3	18	D40	F1	1.278753601	4.242640687
L3	11	D40	F1	1.079181246	3.31662479
L3	6	D40	F1	0.84509804	2.449489743
L3	26	D40	F1	1.431363764	5.099019514
L3	25	D40	F1	1.414973348	5
L3	19	D40	F1	1.301029996	4.358898944
L3	5	D40	F1	0.77815125	2.236067977
L3	5	D40	F1	0.77815125	2.236067977
L3	9	D40	F1	1	3
L3	14	D40	F1	1.176091259	3.741657387
L3	13	D40	F1	1.146128036	3.605551275
L3	20	D40	F1	1.322219295	4.472135955
L3	18	D40	F1	1.278753601	4.242640687
L3	15	D40	F1	1.204119983	3.872983346
L3	43	D40	F1	1.643452676	6.557438524
L3	12	D40	F1	1.113943352	3.464101615
L3	16	D40	F1	1.230448921	4
L3	16	D40	F1	1.230448921	4
L3	16	D40	F1	1.230448921	4
L3	17	D40	F1	1.255272505	4.123105626
L3	20	D40	F1	1.322219295	4.472135955
L3	12	D40	F1	1.113943352	3.464101615
L3	18	D40	F1	1.278753601	4.242640687
L3	24	D40	F1	1.397940009	4.898979486
L3	14	D40	F1	1.176091259	3.741657387
L3	20	D40	F1	1.322219295	4.472135955
L3	19	D40	F1	1.301029996	4.358898944
L3	12	D40	F1	1.113943352	3.464101615
L3	36	D40	F1	1.568201724	6
L3	25	D40	F1	1.414973348	5
L3	24	D40	F1	1.397940009	4.898979486
L3	25	D40	F1	1.414973348	5
L3	5	D40	F1	0.77815125	2.236067977
L3	7	D40	F1	0.903089987	2.645751311
L3	13	D40	F1	1.146128036	3.605551275
L3	10	D40	F1	1.041392685	3.16227766
L3	28	D40	F1	1.462397998	5.291502622
L3	19	D40	F1	1.301029996	4.358898944
L4	19	D40	F1	1.301029996	4.358898944
L4	24	D40	F1	1.397940009	4.898979486
L4	0	D40	F1	0	0
L4	15	D40	F1	1.204119983	3.872983346
L4	1	D40	F1	0.301029996	1
L4	12	D40	F1	1.113943352	3.464101615
L4	22	D40	F1	1.361727836	4.69041576
L4	18	D40	F1	1.278753601	4.242640687
L4	0	D40	F1	0	0
L4	19	D40	F1	1.301029996	4.358898944
L4	12	D40	F1	1.113943352	3.464101615
L4	11	D40	F1	1.079181246	3.31662479
L4	5	D40	F1	0.77815125	2.236067977
L4	0	D40	F1	0	0
L4	5	D40	F1	0.77815125	2.236067977
L4	18	D40	F1	1.278753601	4.242640687
L4	16	D40	F1	1.230448921	4
L4	17	D40	F1	1.255272505	4.123105626
L4	14	D40	F1	1.176091259	3.741657387
L4	9	D40	F1	1	3
L4	1	D40	F1	0.301029996	1
L4	14	D40	F1	1.176091259	3.741657387
L4	21	D40	F1	1.342422681	4.582575695
L4	10	D40	F1	1.041392685	3.16227766
L4	1	D40	F1	0.301029996	1
L4	23	D40	F1	1.380211242	4.795831523
L4	20	D40	F1	1.322219295	4.472135955
L4	0	D40	F1	0	0
L4	12	D40	F1	1.113943352	3.464101615
L4	16	D40	F1	1.230448921	4
L4	0	D40	F1	0	0
L4	21	D40	F1	1.342422681	4.582575695
L4	16	D40	F1	1.230448921	4
L4	2	D40	F1	0.477121255	1.414213562
L4	14	D40	F1	1.176091259	3.741657387
L4	26	D40	F1	1.431363764	5.099019514
L4	16	D40	F1	1.230448921	4
L4	13	D40	F1	1.146128036	3.605551275
L4	18	D40	F1	1.278753601	4.242640687
L4	11	D40	F1	1.079181246	3.31662479
L5	9	D40	F1	1	3
L5	12	D40	F1	1.113943352	3.464101615
L5	1	D40	F1	0.301029996	1
L5	5	D40	F1	0.77815125	2.236067977
L5	0	D40	F1	0	0
L5	1	D40	F1	0.301029996	1
L5	14	D40	F1	1.176091259	3.741657387
L5	1	D40	F1	0.301029996	1
L5	0	D40	F1	0	0
L5	14	D40	F1	1.176091259	3.741657387
L5	2	D40	F1	0.477121255	1.414213562
L5	11	D40	F1	1.079181246	3.31662479
L5	14	D40	F1	1.176091259	3.741657387
L5	28	D40	F1	1.462397998	5.291502622
L5	1	D40	F1	0.301029996	1
L5	21	D40	F1	1.342422681	4.582575695
L5	8	D40	F1	0.954242509	2.828427125
L5	8	D40	F1	0.954242509	2.828427125
L5	7	D40	F1	0.903089987	2.645751311
L5	23	D40	F1	1.380211242	4.795831523
L5	17	D40	F1	1.255272505	4.123105626
L5	12	D40	F1	1.113943352	3.464101615
L5	0	D40	F1	0	0
L5	2	D40	F1	0.477121255	1.414213562
L5	3	D40	F1	0.602059991	1.732050808
L5	0	D40	F1	0	0
L5	16	D40	F1	1.230448921	4
L5	13	D40	F1	1.146128036	3.605551275
L5	6	D40	F1	0.84509804	2.449489743
L5	14	D40	F1	1.176091259	3.741657387
L5	19	D40	F1	1.301029996	4.358898944
L5	17	D40	F1	1.255272505	4.123105626
L5	0	D40	F1	0	0
L5	0	D40	F1	0	0
L5	4	D40	F1	0.698970004	2
L5	2	D40	F1	0.477121255	1.414213562
L5	7	D40	F1	0.903089987	2.645751311
L5	3	D40	F1	0.602059991	1.732050808
L5	13	D40	F1	1.146128036	3.605551275
L6	20	D40	F1	1.322219295	4.472135955
L6	28	D40	F1	1.462397998	5.291502622
L6	17	D40	F1	1.255272505	4.123105626
L6	22	D40	F1	1.361727836	4.69041576
L6	32	D40	F1	1.51851394	5.656854249
L6	23	D40	F1	1.380211242	4.795831523
L6	57	D40	F1	1.763427994	7.549834435
L6	35	D40	F1	1.556302501	5.916079783
L6	38	D40	F1	1.591064607	6.164414003
L6	19	D40	F1	1.301029996	4.358898944
L6	13	D40	F1	1.146128036	3.605551275
L6	35	D40	F1	1.556302501	5.916079783
L6	0	D40	F1	0	0
L6	17	D40	F1	1.255272505	4.123105626
L6	31	D40	F1	1.505149978	5.567764363
L6	0	D40	F1	0	0
L6	32	D40	F1	1.51851394	5.656854249
L6	1	D40	F1	0.301029996	1
L6	39	D40	F1	1.602059991	6.244997998
L6	28	D40	F1	1.462397998	5.291502622
L6	32	D40	F1	1.51851394	5.656854249
L6	28	D40	F1	1.462397998	5.291502622
L6	40	D40	F1	1.612783857	6.32455532
L6	14	D40	F1	1.176091259	3.741657387
L6	28	D40	F1	1.462397998	5.291502622
L6	31	D40	F1	1.505149978	5.567764363
L6	42	D40	F1	1.633468456	6.480740698
L6	48	D40	F1	1.69019608	6.92820323
L6	32	D40	F1	1.51851394	5.656854249
L6	2	D40	F1	0.477121255	1.414213562
L6	31	D40	F1	1.505149978	5.567764363
L6	24	D40	F1	1.397940009	4.898979486
L6	43	D40	F1	1.643452676	6.557438524
L6	25	D40	F1	1.414973348	5
L6	0	D40	F1	0	0
L6	30	D40	F1	1.491361694	5.477225575
L6	25	D40	F1	1.414973348	5
L6	24	D40	F1	1.397940009	4.898979486
L6	28	D40	F1	1.462397998	5.291502622
L6	21	D40	F1	1.342422681	4.582575695
L7	2	D40	F1	0.477121255	1.414213562
L7	2	D40	F1	0.477121255	1.414213562
L7	1	D40	F1	0.301029996	1
L7	1	D40	F1	0.301029996	1
L7	2	D40	F1	0.477121255	1.414213562
L7	2	D40	F1	0.477121255	1.414213562
L7	5	D40	F1	0.77815125	2.236067977
L7	2	D40	F1	0.477121255	1.414213562
L7	2	D40	F1	0.477121255	1.414213562
L7	9	D40	F1	1	3
L7	1	D40	F1	0.301029996	1
L7	1	D40	F1	0.301029996	1
L1	2	D0	F2	0.477121255	1.414213562
L1	16	D0	F2	1.230448921	4
L1	23	D0	F2	1.380211242	4.795831523
L1	9	D0	F2	1	3
L1	20	D0	F2	1.322219295	4.472135955
L1	29	D0	F2	1.477121255	5.385164807
L1	0	D0	F2	0	0
L1	16	D0	F2	1.230448921	4
L1	28	D0	F2	1.462397998	5.291502622
L1	0	D0	F2	0	0
L1	41	D0	F2	1.62324929	6.403124237
L1	8	D0	F2	0.954242509	2.828427125
L1	41	D0	F2	1.62324929	6.403124237
L1	40	D0	F2	1.612783857	6.32455532
L1	12	D0	F2	1.113943352	3.464101615
L1	31	D0	F2	1.505149978	5.567764363
L1	35	D0	F2	1.556302501	5.916079783
L1	26	D0	F2	1.431363764	5.099019514
L1	8	D0	F2	0.954242509	2.828427125
L1	30	D0	F2	1.491361694	5.477225575
L1	0	D0	F2	0	0
L1	28	D0	F2	1.462397998	5.291502622
L1	11	D0	F2	1.079181246	3.31662479
L1	17	D0	F2	1.255272505	4.123105626
L1	8	D0	F2	0.954242509	2.828427125
L1	42	D0	F2	1.633468456	6.480740698
L1	12	D0	F2	1.113943352	3.464101615
L1	22	D0	F2	1.361727836	4.69041576
L1	10	D0	F2	1.041392685	3.16227766
L1	36	D0	F2	1.568201724	6
L1	24	D0	F2	1.397940009	4.898979486
L1	22	D0	F2	1.361727836	4.69041576
L1	22	D0	F2	1.361727836	4.69041576
L1	36	D0	F2	1.568201724	6
L1	26	D0	F2	1.431363764	5.099019514
L1	49	D0	F2	1.698970004	7
L1	6	D0	F2	0.84509804	2.449489743
L1	24	D0	F2	1.397940009	4.898979486
L1	4	D0	F2	0.698970004	2
L1	0	D0	F2	0	0
L2	23	D0	F2	1.380211242	4.795831523
L2	8	D0	F2	0.954242509	2.828427125
L2	1	D0	F2	0.301029996	1
L2	0	D0	F2	0	0
L2	9	D0	F2	1	3
L2	0	D0	F2	0	0
L2	0	D0	F2	0	0
L2	12	D0	F2	1.113943352	3.464101615
L2	18	D0	F2	1.278753601	4.242640687
L2	4	D0	F2	0.698970004	2
L2	6	D0	F2	0.84509804	2.449489743
L2	9	D0	F2	1	3
L2	3	D0	F2	0.602059991	1.732050808
L2	35	D0	F2	1.556302501	5.916079783
L2	20	D0	F2	1.322219295	4.472135955
L2	36	D0	F2	1.568201724	6
L2	0	D0	F2	0	0
L2	5	D0	F2	0.77815125	2.236067977
L2	0	D0	F2	0	0
L2	12	D0	F2	1.113943352	3.464101615
L2	21	D0	F2	1.342422681	4.582575695
L2	15	D0	F2	1.204119983	3.872983346
L2	0	D0	F2	0	0
L2	38	D0	F2	1.591064607	6.164414003
L2	8	D0	F2	0.954242509	2.828427125
L2	27	D0	F2	1.447158031	5.196152423
L2	10	D0	F2	1.041392685	3.16227766
L2	17	D0	F2	1.255272505	4.123105626
L2	4	D0	F2	0.698970004	2
L2	22	D0	F2	1.361727836	4.69041576
L2	16	D0	F2	1.230448921	4
L2	32	D0	F2	1.51851394	5.656854249
L2	14	D0	F2	1.176091259	3.741657387
L2	9	D0	F2	1	3
L3	40	D0	F2	1.612783857	6.32455532
L3	48	D0	F2	1.69019608	6.92820323
L3	44	D0	F2	1.653212514	6.633249581
L3	47	D0	F2	1.681241237	6.8556546
L3	14	D0	F2	1.176091259	3.741657387
L3	16	D0	F2	1.230448921	4
L3	35	D0	F2	1.556302501	5.916079783
L3	33	D0	F2	1.531478917	5.744562647
L3	9	D0	F2	1	3
L3	3	D0	F2	0.602059991	1.732050808
L3	68	D0	F2	1.838849091	8.246211251
L3	30	D0	F2	1.491361694	5.477225575
L3	33	D0	F2	1.531478917	5.744562647
L3	1	D0	F2	0.301029996	1
L3	38	D0	F2	1.591064607	6.164414003
L3	43	D0	F2	1.643452676	6.557438524
L3	0	D0	F2	0	0
L3	2	D0	F2	0.477121255	1.414213562
L3	36	D0	F2	1.568201724	6
L3	12	D0	F2	1.113943352	3.464101615
L3	57	D0	F2	1.763427994	7.549834435
L3	60	D0	F2	1.785329835	7.745966692
L3	68	D0	F2	1.838849091	8.246211251
L3	12	D0	F2	1.113943352	3.464101615
L3	40	D0	F2	1.612783857	6.32455532
L3	37	D0	F2	1.579783597	6.08276253
L3	29	D0	F2	1.477121255	5.385164807
L3	52	D0	F2	1.72427587	7.211102551
L3	46	D0	F2	1.672097858	6.782329983
L3	0	D0	F2	0	0
L3	36	D0	F2	1.568201724	6
L3	42	D0	F2	1.633468456	6.480740698
L3	57	D0	F2	1.763427994	7.549834435
L3	58	D0	F2	1.770852012	7.615773106
L3	44	D0	F2	1.653212514	6.633249581
L3	44	D0	F2	1.653212514	6.633249581
L3	40	D0	F2	1.612783857	6.32455532
L3	31	D0	F2	1.505149978	5.567764363
L3	59	D0	F2	1.77815125	7.681145748
L3	41	D0	F2	1.62324929	6.403124237
L4	25	D0	F2	1.414973348	5
L4	37	D0	F2	1.579783597	6.08276253
L4	27	D0	F2	1.447158031	5.196152423
L4	38	D0	F2	1.591064607	6.164414003
L4	21	D0	F2	1.342422681	4.582575695
L4	0	D0	F2	0	0
L4	0	D0	F2	0	0
L4	27	D0	F2	1.447158031	5.196152423
L4	30	D0	F2	1.491361694	5.477225575
L4	11	D0	F2	1.079181246	3.31662479
L4	0	D0	F2	0	0
L4	25	D0	F2	1.414973348	5
L4	48	D0	F2	1.69019608	6.92820323
L4	44	D0	F2	1.653212514	6.633249581
L4	16	D0	F2	1.230448921	4
L4	22	D0	F2	1.361727836	4.69041576
L4	25	D0	F2	1.414973348	5
L4	52	D0	F2	1.72427587	7.211102551
L4	16	D0	F2	1.230448921	4
L4	29	D0	F2	1.477121255	5.385164807
L4	11	D0	F2	1.079181246	3.31662479
L4	27	D0	F2	1.447158031	5.196152423
L4	22	D0	F2	1.361727836	4.69041576
L4	1	D0	F2	0.301029996	1
L4	16	D0	F2	1.230448921	4
L4	27	D0	F2	1.447158031	5.196152423
L4	13	D0	F2	1.146128036	3.605551275
L4	31	D0	F2	1.505149978	5.567764363
L4	26	D0	F2	1.431363764	5.099019514
L4	17	D0	F2	1.255272505	4.123105626
L4	0	D0	F2	0	0
L4	14	D0	F2	1.176091259	3.741657387
L4	30	D0	F2	1.491361694	5.477225575
L4	22	D0	F2	1.361727836	4.69041576
L4	0	D0	F2	0	0
L4	20	D0	F2	1.322219295	4.472135955
L4	41	D0	F2	1.62324929	6.403124237
L4	18	D0	F2	1.278753601	4.242640687
L4	37	D0	F2	1.579783597	6.08276253
L4	22	D0	F2	1.361727836	4.69041576
L5	27	D0	F2	1.447158031	5.196152423
L5	12	D0	F2	1.113943352	3.464101615
L5	21	D0	F2	1.342422681	4.582575695
L5	0	D0	F2	0	0
L5	10	D0	F2	1.041392685	3.16227766
L5	3	D0	F2	0.602059991	1.732050808
L5	8	D0	F2	0.954242509	2.828427125
L5	4	D0	F2	0.698970004	2
L5	32	D0	F2	1.51851394	5.656854249
L5	0	D0	F2	0	0
L5	30	D0	F2	1.491361694	5.477225575
L5	23	D0	F2	1.380211242	4.795831523
L5	21	D0	F2	1.342422681	4.582575695
L5	26	D0	F2	1.431363764	5.099019514
L5	27	D0	F2	1.447158031	5.196152423
L5	5	D0	F2	0.77815125	2.236067977
L5	6	D0	F2	0.84509804	2.449489743
L5	6	D0	F2	0.84509804	2.449489743
L5	14	D0	F2	1.176091259	3.741657387
L5	27	D0	F2	1.447158031	5.196152423
L5	30	D0	F2	1.491361694	5.477225575
L5	11	D0	F2	1.079181246	3.31662479
L5	21	D0	F2	1.342422681	4.582575695
L5	25	D0	F2	1.414973348	5
L5	32	D0	F2	1.51851394	5.656854249
L5	26	D0	F2	1.431363764	5.099019514
L5	38	D0	F2	1.591064607	6.164414003
L5	31	D0	F2	1.505149978	5.567764363
L5	5	D0	F2	0.77815125	2.236067977
L5	9	D0	F2	1	3
L5	19	D0	F2	1.301029996	4.358898944
L5	11	D0	F2	1.079181246	3.31662479
L5	31	D0	F2	1.505149978	5.567764363
L5	26	D0	F2	1.431363764	5.099019514
L5	12	D0	F2	1.113943352	3.464101615
L5	17	D0	F2	1.255272505	4.123105626
L5	24	D0	F2	1.397940009	4.898979486
L5	3	D0	F2	0.602059991	1.732050808
L5	15	D0	F2	1.204119983	3.872983346
L5	33	D0	F2	1.531478917	5.744562647
L6	19	D0	F2	1.301029996	4.358898944
L6	39	D0	F2	1.602059991	6.244997998
L6	0	D0	F2	0	0
L6	24	D0	F2	1.397940009	4.898979486
L6	7	D0	F2	0.903089987	2.645751311
L6	0	D0	F2	0	0
L6	20	D0	F2	1.322219295	4.472135955
L6	6	D0	F2	0.84509804	2.449489743
L6	13	D0	F2	1.146128036	3.605551275
L6	10	D0	F2	1.041392685	3.16227766
L6	0	D0	F2	0	0
L6	32	D0	F2	1.51851394	5.656854249
L6	10	D0	F2	1.041392685	3.16227766
L6	1	D0	F2	0.301029996	1
L6	39	D0	F2	1.602059991	6.244997998
L6	3	D0	F2	0.602059991	1.732050808
L6	10	D0	F2	1.041392685	3.16227766
L6	23	D0	F2	1.380211242	4.795831523
L6	19	D0	F2	1.301029996	4.358898944
L6	3	D0	F2	0.602059991	1.732050808
L6	17	D0	F2	1.255272505	4.123105626
L6	1	D0	F2	0.301029996	1
L6	22	D0	F2	1.361727836	4.69041576
L6	2	D0	F2	0.477121255	1.414213562
L6	20	D0	F2	1.322219295	4.472135955
L6	39	D0	F2	1.602059991	6.244997998
L6	20	D0	F2	1.322219295	4.472135955
L6	45	D0	F2	1.662757832	6.708203932
L6	19	D0	F2	1.301029996	4.358898944
L6	32	D0	F2	1.51851394	5.656854249
L6	1	D0	F2	0.301029996	1
L6	16	D0	F2	1.230448921	4
L6	12	D0	F2	1.113943352	3.464101615
L6	34	D0	F2	1.544068044	5.830951895
L6	1	D0	F2	0.301029996	1
L6	12	D0	F2	1.113943352	3.464101615
L6	27	D0	F2	1.447158031	5.196152423
L6	22	D0	F2	1.361727836	4.69041576
L6	41	D0	F2	1.62324929	6.403124237
L6	25	D0	F2	1.414973348	5
L7	21	D0	F2	1.342422681	4.582575695
L7	28	D0	F2	1.462397998	5.291502622
L7	24	D0	F2	1.397940009	4.898979486
L7	15	D0	F2	1.204119983	3.872983346
L7	0	D0	F2	0	0
L7	0	D0	F2	0	0
L7	26	D0	F2	1.431363764	5.099019514
L7	20	D0	F2	1.322219295	4.472135955
L7	25	D0	F2	1.414973348	5
L7	12	D0	F2	1.113943352	3.464101615
L7	39	D0	F2	1.602059991	6.244997998
L7	14	D0	F2	1.176091259	3.741657387
L7	14	D0	F2	1.176091259	3.741657387
L7	10	D0	F2	1.041392685	3.16227766
L7	4	D0	F2	0.698970004	2
L7	15	D0	F2	1.204119983	3.872983346
L7	18	D0	F2	1.278753601	4.242640687
L7	15	D0	F2	1.204119983	3.872983346
L7	30	D0	F2	1.491361694	5.477225575
L7	23	D0	F2	1.380211242	4.795831523
L7	25	D0	F2	1.414973348	5
L7	28	D0	F2	1.462397998	5.291502622
L7	0	D0	F2	0	0
L7	19	D0	F2	1.301029996	4.358898944
L7	24	D0	F2	1.397940009	4.898979486
L7	2	D0	F2	0.477121255	1.414213562
L7	24	D0	F2	1.397940009	4.898979486
L7	10	D0	F2	1.041392685	3.16227766
L7	26	D0	F2	1.431363764	5.099019514
L7	21	D0	F2	1.342422681	4.582575695
L7	24	D0	F2	1.397940009	4.898979486
L7	13	D0	F2	1.146128036	3.605551275
L7	9	D0	F2	1	3
L7	13	D0	F2	1.146128036	3.605551275
L7	14	D0	F2	1.176091259	3.741657387
L7	13	D0	F2	1.146128036	3.605551275
L7	24	D0	F2	1.397940009	4.898979486
L7	0	D0	F2	0	0
L1	10	D20	F2	1.041392685	3.16227766
L1	10	D20	F2	1.041392685	3.16227766
L1	32	D20	F2	1.51851394	5.656854249
L1	17	D20	F2	1.255272505	4.123105626
L1	22	D20	F2	1.361727836	4.69041576
L1	0	D20	F2	0	0
L1	22	D20	F2	1.361727836	4.69041576
L1	1	D20	F2	0.301029996	1
L1	5	D20	F2	0.77815125	2.236067977
L1	18	D20	F2	1.278753601	4.242640687
L1	12	D20	F2	1.113943352	3.464101615
L1	10	D20	F2	1.041392685	3.16227766
L1	20	D20	F2	1.322219295	4.472135955
L1	23	D20	F2	1.380211242	4.795831523
L1	26	D20	F2	1.431363764	5.099019514
L1	9	D20	F2	1	3
L1	6	D20	F2	0.84509804	2.449489743
L1	0	D20	F2	0	0
L1	30	D20	F2	1.491361694	5.477225575
L1	18	D20	F2	1.278753601	4.242640687
L1	15	D20	F2	1.204119983	3.872983346
L1	7	D20	F2	0.903089987	2.645751311
L1	12	D20	F2	1.113943352	3.464101615
L1	7	D20	F2	0.903089987	2.645751311
L1	11	D20	F2	1.079181246	3.31662479
L1	13	D20	F2	1.146128036	3.605551275
L1	17	D20	F2	1.255272505	4.123105626
L1	16	D20	F2	1.230448921	4
L1	19	D20	F2	1.301029996	4.358898944
L1	38	D20	F2	1.591064607	6.164414003
L1	23	D20	F2	1.380211242	4.795831523
L1	28	D20	F2	1.462397998	5.291502622
L1	21	D20	F2	1.342422681	4.582575695
L1	16	D20	F2	1.230448921	4
L1	14	D20	F2	1.176091259	3.741657387
L1	8	D20	F2	0.954242509	2.828427125
L1	12	D20	F2	1.113943352	3.464101615
L1	1	D20	F2	0.301029996	1
L3	12	D20	F2	1.113943352	3.464101615
L3	21	D20	F2	1.342422681	4.582575695
L3	28	D20	F2	1.462397998	5.291502622
L3	18	D20	F2	1.278753601	4.242640687
L3	36	D20	F2	1.568201724	6
L3	23	D20	F2	1.380211242	4.795831523
L3	13	D20	F2	1.146128036	3.605551275
L3	40	D20	F2	1.612783857	6.32455532
L3	29	D20	F2	1.477121255	5.385164807
L3	19	D20	F2	1.301029996	4.358898944
L3	26	D20	F2	1.431363764	5.099019514
L3	2	D20	F2	0.477121255	1.414213562
L3	26	D20	F2	1.431363764	5.099019514
L3	23	D20	F2	1.380211242	4.795831523
L3	20	D20	F2	1.322219295	4.472135955
L3	30	D20	F2	1.491361694	5.477225575
L3	41	D20	F2	1.62324929	6.403124237
L3	4	D20	F2	0.698970004	2
L3	26	D20	F2	1.431363764	5.099019514
L3	34	D20	F2	1.544068044	5.830951895
L3	7	D20	F2	0.903089987	2.645751311
L3	34	D20	F2	1.544068044	5.830951895
L3	7	D20	F2	0.903089987	2.645751311
L3	34	D20	F2	1.544068044	5.830951895
L3	34	D20	F2	1.544068044	5.830951895
L3	37	D20	F2	1.579783597	6.08276253
L3	31	D20	F2	1.505149978	5.567764363
L3	13	D20	F2	1.146128036	3.605551275
L3	24	D20	F2	1.397940009	4.898979486
L3	42	D20	F2	1.633468456	6.480740698
L3	16	D20	F2	1.230448921	4
L3	27	D20	F2	1.447158031	5.196152423
L3	21	D20	F2	1.342422681	4.582575695
L3	6	D20	F2	0.84509804	2.449489743
L3	28	D20	F2	1.462397998	5.291502622
[truncated: 446 more rows]
