# Supplementary material for: Bugs on Drugs: Paracetamol Exposure Reveals Genotype-Specific Generational Effects on Life History Traits in Drosophila melanogaster
Source: Insects. 2024 Oct 1;15(10):763. doi: 10.3390/insects15100763 (PMC11509061; doi:10.3390/insects15100763)
Supplement: Supplementary file 1 [file insects-15-00763-s001.zip › Exp_2_longevity.csv]

Gen	Dose	Line	Death Date	Ecclosion date	Age	LogAge	Death
F0	0	L1	31-okt	16-okt	15	1.204119983	1
F0	0	L1	31-okt	16-okt	15	1.204119983	1
F0	0	L1	02-nov	16-okt	17	1.255272505	1
F0	0	L1	04-nov	16-okt	19	1.301029996	1
F0	0	L1	04-nov	16-okt	19	1.301029996	1
F0	0	L1	04-nov	16-okt	19	1.301029996	1
F0	0	L1	04-nov	16-okt	19	1.301029996	1
F0	0	L1	05-nov	16-okt	20	1.322219295	1
F0	0	L1	06-nov	16-okt	21	1.342422681	1
F0	0	L1	08-nov	16-okt	23	1.380211242	1
F0	0	L1	08-nov	16-okt	23	1.380211242	1
F0	0	L1	08-nov	16-okt	23	1.380211242	1
F0	0	L1	08-nov	16-okt	23	1.380211242	1
F0	0	L1	08-nov	16-okt	23	1.380211242	1
F0	0	L1	08-nov	16-okt	23	1.380211242	1
F0	0	L1	08-nov	16-okt	23	1.380211242	1
F0	0	L1	12-nov	16-okt	27	1.447158031	1
F0	0	L1	12-nov	16-okt	27	1.447158031	1
F0	0	L1	14-nov	16-okt	29	1.477121255	1
F0	0	L1	20-nov	16-okt	35	1.556302501	1
F0	0	L1	20-nov	16-okt	35	1.556302501	1
F0	0	L1	20-nov	16-okt	35	1.556302501	1
F0	0	L1	24-nov	16-okt	39	1.602059991	1
F0	0	L1	26-nov	16-okt	41	1.62324929	1
F0	0	L1	28-nov	16-okt	43	1.643452676	1
F0	0	L1	02-dec	16-okt	47	1.681241237	1
F0	0	L1	06-dec	16-okt	51	1.716003344	1
F0	0	L1	06-dec	16-okt	51	1.716003344	1
F0	0	L1	08-dec	16-okt	53	1.73239376	1
F0	0	L1	08-dec	16-okt	53	1.73239376	1
F0	0	L1	10-dec	16-okt	55	1.748188027	1
F0	0	L1	12-dec	16-okt	57	1.763427994	1
F0	0	L1	12-dec	16-okt	57	1.763427994	1
F0	0	L1	14-dec	16-okt	59	1.77815125	1
F0	0	L1	14-dec	16-okt	59	1.77815125	1
F0	0	L1	14-dec	16-okt	59	1.77815125	1
F0	0	L1	14-dec	16-okt	59	1.77815125	1
F0	0	L1	20-dec	16-okt	65	1.819543936	1
F0	20	L1	31-okt	17-okt	14	1.176091259	1
F0	20	L1	02-nov	17-okt	16	1.230448921	1
F0	20	L1	04-nov	17-okt	18	1.278753601	1
F0	20	L1	06-nov	17-okt	20	1.322219295	1
F0	20	L1	08-nov	17-okt	22	1.361727836	1
F0	20	L1	08-nov	17-okt	22	1.361727836	1
F0	20	L1	08-nov	17-okt	22	1.361727836	1
F0	20	L1	08-nov	17-okt	22	1.361727836	1
F0	20	L1	08-nov	17-okt	22	1.361727836	1
F0	20	L1	08-nov	17-okt	22	1.361727836	1
F0	20	L1	12-nov	17-okt	26	1.431363764	1
F0	20	L1	12-nov	17-okt	26	1.431363764	1
F0	20	L1	12-nov	17-okt	26	1.431363764	1
F0	20	L1	12-nov	17-okt	26	1.431363764	1
F0	20	L1	12-nov	17-okt	26	1.431363764	1
F0	20	L1	12-nov	17-okt	26	1.431363764	1
F0	20	L1	14-nov	17-okt	28	1.462397998	1
F0	20	L1	14-nov	17-okt	28	1.462397998	1
F0	20	L1	16-nov	17-okt	30	1.491361694	1
F0	20	L1	18-nov	17-okt	32	1.51851394	1
F0	20	L1	18-nov	17-okt	32	1.51851394	1
F0	20	L1	18-nov	17-okt	32	1.51851394	1
F0	20	L1	18-nov	17-okt	32	1.51851394	1
F0	20	L1	20-nov	17-okt	34	1.544068044	1
F0	20	L1	20-nov	17-okt	34	1.544068044	1
F0	20	L1	20-nov	17-okt	34	1.544068044	1
F0	20	L1	20-nov	17-okt	34	1.544068044	1
F0	20	L1	20-nov	17-okt	34	1.544068044	1
F0	20	L1	20-nov	17-okt	34	1.544068044	1
F0	20	L1	20-nov	17-okt	34	1.544068044	1
F0	20	L1	22-nov	17-okt	36	1.568201724	1
F0	20	L1	22-nov	17-okt	36	1.568201724	1
F0	20	L1	22-nov	17-okt	36	1.568201724	1
F0	20	L1	22-nov	17-okt	36	1.568201724	1
F0	20	L1	22-nov	17-okt	36	1.568201724	1
F0	20	L1	22-nov	17-okt	36	1.568201724	1
F0	20	L1	22-nov	17-okt	36	1.568201724	1
F0	20	L1	24-nov	17-okt	38	1.591064607	1
F0	20	L1	24-nov	17-okt	38	1.591064607	1
F0	20	L1	24-nov	17-okt	38	1.591064607	1
F0	20	L1	30-nov	17-okt	44	1.653212514	1
F0	20	L1	02-dec	17-okt	46	1.672097858	1
F0	20	L1	02-dec	17-okt	46	1.672097858	1
F0	20	L1	06-dec	17-okt	50	1.707570176	1
F0	20	L1	08-dec	17-okt	52	1.72427587	1
F0	20	L1	08-dec	17-okt	52	1.72427587	1
F0	20	L1	08-dec	17-okt	52	1.72427587	1
F0	20	L1	14-dec	17-okt	58	1.770852012	1
F0	20	L1	14-dec	17-okt	58	1.770852012	1
F0	20	L1	14-dec	17-okt	58	1.770852012	1
F0	20	L1	16-dec	17-okt	60	1.785329835	1
F0	20	L1	16-dec	17-okt	60	1.785329835	1
F0	20	L1	20-dec	17-okt	64	1.812913357	1
F0	40	L1	31-okt	19-okt	12	1.113943352	1
F0	40	L1	31-okt	19-okt	12	1.113943352	1
F0	40	L1	02-nov	19-okt	14	1.176091259	1
F0	40	L1	02-nov	19-okt	14	1.176091259	1
F0	40	L1	04-nov	19-okt	16	1.230448921	1
F0	40	L1	04-nov	19-okt	16	1.230448921	1
F0	40	L1	04-nov	19-okt	16	1.230448921	1
F0	40	L1	06-nov	19-okt	18	1.278753601	1
F0	40	L1	06-nov	19-okt	18	1.278753601	1
F0	40	L1	06-nov	19-okt	18	1.278753601	1
F0	40	L1	06-nov	19-okt	18	1.278753601	1
F0	40	L1	06-nov	19-okt	18	1.278753601	1
F0	40	L1	06-nov	19-okt	18	1.278753601	1
F0	40	L1	06-nov	19-okt	18	1.278753601	1
F0	40	L1	06-nov	19-okt	18	1.278753601	1
F0	40	L1	06-nov	19-okt	18	1.278753601	1
F0	40	L1	08-nov	19-okt	20	1.322219295	1
F0	40	L1	12-nov	19-okt	24	1.397940009	1
F0	40	L1	12-nov	19-okt	24	1.397940009	1
F0	40	L1	12-nov	19-okt	24	1.397940009	1
F0	40	L1	12-nov	19-okt	24	1.397940009	1
F0	40	L1	12-nov	19-okt	24	1.397940009	1
F0	40	L1	12-nov	19-okt	24	1.397940009	1
F0	40	L1	12-nov	19-okt	24	1.397940009	1
F0	40	L1	12-nov	19-okt	24	1.397940009	1
F0	40	L1	12-nov	19-okt	24	1.397940009	1
F0	40	L1	12-nov	19-okt	24	1.397940009	1
F0	40	L1	12-nov	19-okt	24	1.397940009	1
F0	40	L1	12-nov	19-okt	24	1.397940009	1
F0	40	L1	12-nov	19-okt	24	1.397940009	1
F0	40	L1	14-nov	19-okt	26	1.431363764	1
F0	40	L1	14-nov	19-okt	26	1.431363764	1
F0	40	L1	16-nov	19-okt	28	1.462397998	1
F0	40	L1	16-nov	19-okt	28	1.462397998	1
F0	40	L1	18-nov	19-okt	30	1.491361694	1
F0	40	L1	18-nov	19-okt	30	1.491361694	1
F0	40	L1	18-nov	19-okt	30	1.491361694	1
F0	40	L1	18-nov	19-okt	30	1.491361694	1
F0	40	L1	18-nov	19-okt	30	1.491361694	1
F0	40	L1	20-nov	19-okt	32	1.51851394	1
F0	40	L1	20-nov	19-okt	32	1.51851394	1
F0	40	L1	20-nov	19-okt	32	1.51851394	1
F1	0	L1	14-nov	31-okt	14	1.176091259	1
F1	0	L1	16-nov	31-okt	16	1.230448921	1
F1	0	L1	18-nov	31-okt	18	1.278753601	1
F1	0	L1	18-nov	31-okt	18	1.278753601	1
F1	0	L1	20-nov	31-okt	20	1.322219295	1
F1	0	L1	20-nov	31-okt	20	1.322219295	1
F1	0	L1	24-nov	31-okt	24	1.397940009	1
F1	0	L1	24-nov	31-okt	24	1.397940009	1
F1	0	L1	24-nov	31-okt	24	1.397940009	1
F1	0	L1	24-nov	31-okt	24	1.397940009	1
F1	0	L1	24-nov	31-okt	24	1.397940009	1
F1	0	L1	24-nov	31-okt	24	1.397940009	1
F1	0	L1	24-nov	31-okt	24	1.397940009	1
F1	0	L1	24-nov	31-okt	24	1.397940009	1
F1	0	L1	24-nov	31-okt	24	1.397940009	1
F1	0	L1	24-nov	31-okt	24	1.397940009	1
F1	0	L1	24-nov	31-okt	24	1.397940009	1
F1	0	L1	24-nov	31-okt	24	1.397940009	1
F1	0	L1	24-nov	31-okt	24	1.397940009	1
F1	0	L1	24-nov	31-okt	24	1.397940009	1
F1	0	L1	24-nov	31-okt	24	1.397940009	1
F1	0	L1	24-nov	31-okt	24	1.397940009	1
F1	0	L1	24-nov	31-okt	24	1.397940009	1
F1	0	L1	24-nov	31-okt	24	1.397940009	1
F1	0	L1	24-nov	31-okt	24	1.397940009	1
F1	0	L1	24-nov	31-okt	24	1.397940009	1
F1	0	L1	24-nov	31-okt	24	1.397940009	1
F1	0	L1	24-nov	31-okt	24	1.397940009	1
F1	0	L1	24-nov	31-okt	24	1.397940009	1
F1	0	L1	24-nov	31-okt	24	1.397940009	1
F1	0	L1	24-nov	31-okt	24	1.397940009	1
F1	0	L1	24-nov	31-okt	24	1.397940009	1
F1	0	L1	24-nov	31-okt	24	1.397940009	1
F1	0	L1	24-nov	31-okt	24	1.397940009	1
F1	0	L1	24-nov	31-okt	24	1.397940009	1
F1	0	L1	24-nov	31-okt	24	1.397940009	1
F1	0	L1	24-nov	31-okt	24	1.397940009	1
F1	0	L1	24-nov	31-okt	24	1.397940009	1
F1	0	L1	24-nov	31-okt	24	1.397940009	1
F1	0	L1	24-nov	31-okt	24	1.397940009	1
F1	0	L1	24-nov	31-okt	24	1.397940009	1
F1	0	L1	24-nov	31-okt	24	1.397940009	1
F1	0	L1	24-nov	31-okt	24	1.397940009	1
F1	0	L1	24-nov	31-okt	24	1.397940009	1
F1	0	L1	24-nov	31-okt	24	1.397940009	1
F1	0	L1	24-nov	31-okt	24	1.397940009	1
F1	0	L1	24-nov	31-okt	24	1.397940009	1
F1	0	L1	08-dec	31-okt	38	1.591064607	1
F1	0	L1	08-dec	31-okt	38	1.591064607	1
F1	0	L1	16-dec	31-okt	46	1.672097858	1
F1	0	L1	16-dec	31-okt	46	1.672097858	1
F1	0	L1	16-dec	31-okt	46	1.672097858	1
F1	0	L1	18-dec	31-okt	48	1.69019608	1
F1	0	L1	18-dec	31-okt	48	1.69019608	1
F1	20	L1	10-nov	31-okt	10	1.041392685	1
F1	20	L1	18-nov	31-okt	18	1.278753601	1
F1	20	L1	22-nov	31-okt	22	1.361727836	1
F1	20	L1	24-nov	31-okt	24	1.397940009	1
F1	20	L1	24-nov	31-okt	24	1.397940009	1
F1	20	L1	24-nov	31-okt	24	1.397940009	1
F1	20	L1	26-nov	31-okt	26	1.431363764	1
F1	20	L1	26-nov	31-okt	26	1.431363764	1
F1	20	L1	28-nov	31-okt	28	1.462397998	1
F1	20	L1	28-nov	31-okt	28	1.462397998	1
F1	20	L1	28-nov	31-okt	28	1.462397998	1
F1	20	L1	28-nov	31-okt	28	1.462397998	1
F1	20	L1	30-nov	31-okt	30	1.491361694	1
F1	20	L1	30-nov	31-okt	30	1.491361694	1
F1	20	L1	30-nov	31-okt	30	1.491361694	1
F1	20	L1	30-nov	31-okt	30	1.491361694	1
F1	20	L1	30-nov	31-okt	30	1.491361694	1
F1	20	L1	30-nov	31-okt	30	1.491361694	1
F1	20	L1	30-nov	31-okt	30	1.491361694	1
F1	20	L1	30-nov	31-okt	30	1.491361694	1
F1	20	L1	30-nov	31-okt	30	1.491361694	1
F1	20	L1	30-nov	31-okt	30	1.491361694	1
F1	20	L1	30-nov	31-okt	30	1.491361694	1
F1	20	L1	30-nov	31-okt	30	1.491361694	1
F1	20	L1	30-nov	31-okt	30	1.491361694	1
F1	20	L1	02-dec	31-okt	32	1.51851394	1
F1	20	L1	02-dec	31-okt	32	1.51851394	1
F1	20	L1	02-dec	31-okt	32	1.51851394	1
F1	20	L1	02-dec	31-okt	32	1.51851394	1
F1	20	L1	02-dec	31-okt	32	1.51851394	1
F1	20	L1	02-dec	31-okt	32	1.51851394	1
F1	20	L1	04-dec	31-okt	34	1.544068044	1
F1	20	L1	04-dec	31-okt	34	1.544068044	1
F1	20	L1	06-dec	31-okt	36	1.568201724	1
F1	20	L1	06-dec	31-okt	36	1.568201724	1
F1	20	L1	06-dec	31-okt	36	1.568201724	1
F1	20	L1	06-dec	31-okt	36	1.568201724	1
F1	20	L1	06-dec	31-okt	36	1.568201724	1
F1	20	L1	06-dec	31-okt	36	1.568201724	1
F1	20	L1	06-dec	31-okt	36	1.568201724	1
F1	20	L1	06-dec	31-okt	36	1.568201724	1
F1	20	L1	06-dec	31-okt	36	1.568201724	1
F1	20	L1	06-dec	31-okt	36	1.568201724	1
F1	20	L1	08-dec	31-okt	38	1.591064607	1
F1	20	L1	12-dec	31-okt	42	1.633468456	1
F1	20	L1	12-dec	31-okt	42	1.633468456	1
F1	20	L1	12-dec	31-okt	42	1.633468456	1
F1	20	L1	12-dec	31-okt	42	1.633468456	1
F1	20	L1	12-dec	31-okt	42	1.633468456	1
F1	20	L1	12-dec	31-okt	42	1.633468456	1
F1	20	L1	14-dec	31-okt	44	1.653212514	1
F1	20	L1	14-dec	31-okt	44	1.653212514	1
F1	20	L1	14-dec	31-okt	44	1.653212514	1
F1	20	L1	14-dec	31-okt	44	1.653212514	1
F1	20	L1	14-dec	31-okt	44	1.653212514	1
F1	20	L1	16-dec	31-okt	46	1.672097858	1
F1	20	L1	16-dec	31-okt	46	1.672097858	1
F1	20	L1	16-dec	31-okt	46	1.672097858	1
F1	20	L1	16-dec	31-okt	46	1.672097858	1
F1	20	L1	16-dec	31-okt	46	1.672097858	1
F1	20	L1	16-dec	31-okt	46	1.672097858	1
F1	20	L1	16-dec	31-okt	46	1.672097858	1
F1	20	L1	16-dec	31-okt	46	1.672097858	1
F1	20	L1	16-dec	31-okt	46	1.672097858	1
F1	20	L1	16-dec	31-okt	46	1.672097858	1
F1	20	L1	16-dec	31-okt	46	1.672097858	1
F1	20	L1	05-jan	31-okt	66	1.826074803	1
F1	40	L1	16-nov	01-nov	15	1.204119983	1
F1	40	L1	18-nov	01-nov	17	1.255272505	1
F1	40	L1	20-nov	01-nov	19	1.301029996	1
F2	0	L1	26-nov	13-nov	13	1.146128036	1
F2	0	L1	28-nov	13-nov	15	1.204119983	1
F2	0	L1	30-nov	13-nov	17	1.255272505	1
F2	0	L1	30-nov	13-nov	17	1.255272505	1
F2	0	L1	30-nov	13-nov	17	1.255272505	1
F2	0	L1	02-dec	13-nov	19	1.301029996	1
F2	0	L1	04-dec	13-nov	21	1.342422681	1
F2	0	L1	04-dec	13-nov	21	1.342422681	1
F2	0	L1	04-dec	13-nov	21	1.342422681	1
F2	0	L1	04-dec	13-nov	21	1.342422681	1
F2	0	L1	04-dec	13-nov	21	1.342422681	1
F2	0	L1	04-dec	13-nov	21	1.342422681	1
F2	0	L1	04-dec	13-nov	21	1.342422681	1
F2	0	L1	04-dec	13-nov	21	1.342422681	1
F2	0	L1	04-dec	13-nov	21	1.342422681	1
F2	0	L1	06-dec	13-nov	23	1.380211242	1
F2	0	L1	06-dec	13-nov	23	1.380211242	1
F2	0	L1	06-dec	13-nov	23	1.380211242	1
F2	0	L1	06-dec	13-nov	23	1.380211242	1
F2	0	L1	06-dec	13-nov	23	1.380211242	1
F2	0	L1	08-dec	13-nov	25	1.414973348	1
F2	0	L1	08-dec	13-nov	25	1.414973348	1
F2	0	L1	08-dec	13-nov	25	1.414973348	1
F2	0	L1	08-dec	13-nov	25	1.414973348	1
F2	0	L1	08-dec	13-nov	25	1.414973348	1
F2	0	L1	10-dec	13-nov	27	1.447158031	1
F2	0	L1	10-dec	13-nov	27	1.447158031	1
F2	0	L1	12-dec	13-nov	29	1.477121255	1
F2	0	L1	14-dec	13-nov	31	1.505149978	1
F2	0	L1	14-dec	13-nov	31	1.505149978	1
F2	0	L1	14-dec	13-nov	31	1.505149978	1
F2	0	L1	14-dec	13-nov	31	1.505149978	1
F2	0	L1	14-dec	13-nov	31	1.505149978	1
F2	0	L1	14-dec	13-nov	31	1.505149978	1
F2	0	L1	14-dec	13-nov	31	1.505149978	1
F2	0	L1	14-dec	13-nov	31	1.505149978	1
F2	0	L1	14-dec	13-nov	31	1.505149978	1
F2	0	L1	14-dec	13-nov	31	1.505149978	1
F2	0	L1	14-dec	13-nov	31	1.505149978	1
F2	0	L1	14-dec	13-nov	31	1.505149978	1
F2	0	L1	16-dec	13-nov	33	1.531478917	1
F2	0	L1	16-dec	13-nov	33	1.531478917	1
F2	0	L1	16-dec	13-nov	33	1.531478917	1
F2	0	L1	16-dec	13-nov	33	1.531478917	1
F2	0	L1	16-dec	13-nov	33	1.531478917	1
F2	0	L1	16-dec	13-nov	33	1.531478917	1
F2	0	L1	16-dec	13-nov	33	1.531478917	1
F2	0	L1	16-dec	13-nov	33	1.531478917	1
F2	0	L1	18-dec	13-nov	35	1.556302501	1
F2	0	L1	18-dec	13-nov	35	1.556302501	1
F2	0	L1	18-dec	13-nov	35	1.556302501	1
F2	0	L1	18-dec	13-nov	35	1.556302501	1
F2	0	L1	18-dec	13-nov	35	1.556302501	1
F2	0	L1	18-dec	13-nov	35	1.556302501	1
F2	0	L1	18-dec	13-nov	35	1.556302501	1
F2	0	L1	18-dec	13-nov	35	1.556302501	1
F2	0	L1	18-dec	13-nov	35	1.556302501	1
F2	0	L1	18-dec	13-nov	35	1.556302501	1
F2	0	L1	20-dec	13-nov	37	1.579783597	1
F2	0	L1	26-dec	13-nov	43	1.643452676	1
F2	0	L1	28-dec	13-nov	45	1.662757832	1
F2	0	L1	28-dec	13-nov	45	1.662757832	1
F2	0	L1	30-dec	13-nov	47	1.681241237	1
F2	0	L1	30-dec	13-nov	47	1.681241237	1
F2	0	L1	05-jan	13-nov	53	1.73239376	1
F2	0	L1	09-jan	13-nov	57	1.763427994	1
F2	0	L1	09-jan	13-nov	57	1.763427994	1
F2	0	L1	09-jan	13-nov	57	1.763427994	1
F2	0	L1	27-jan	13-nov	75	1.880813592	1
F2	0	L1	29-jan	13-okt	108	2.037426498	1
F2	20	L1	26-nov	14-11-2021	12	1.113943352	1
F2	20	L1	26-nov	14-11-2021	12	1.113943352	1
F2	20	L1	28-nov	14-11-2021	14	1.176091259	1
F2	20	L1	28-nov	14-11-2021	14	1.176091259	1
F2	20	L1	30-nov	14-11-2021	16	1.230448921	1
F2	20	L1	04-dec	14-11-2021	20	1.322219295	1
F2	20	L1	04-dec	14-11-2021	20	1.322219295	1
F2	20	L1	04-dec	14-11-2021	20	1.322219295	1
F2	20	L1	06-dec	14-11-2021	22	1.361727836	1
F2	20	L1	06-dec	14-11-2021	22	1.361727836	1
F2	20	L1	06-dec	14-11-2021	22	1.361727836	1
F2	20	L1	06-dec	14-11-2021	22	1.361727836	1
F2	20	L1	14-dec	14-11-2021	30	1.491361694	1
F2	20	L1	16-dec	14-11-2021	32	1.51851394	1
F2	20	L1	16-dec	14-11-2021	32	1.51851394	1
F2	20	L1	16-dec	14-11-2021	32	1.51851394	1
F2	20	L1	16-dec	14-11-2021	32	1.51851394	1
F2	20	L1	16-dec	14-11-2021	32	1.51851394	1
F2	20	L1	16-dec	14-11-2021	32	1.51851394	1
F2	20	L1	16-dec	14-11-2021	32	1.51851394	1
F2	20	L1	16-dec	14-11-2021	32	1.51851394	1
F2	20	L1	16-dec	14-11-2021	32	1.51851394	1
F2	20	L1	16-dec	14-11-2021	32	1.51851394	1
F2	20	L1	16-dec	14-11-2021	32	1.51851394	1
F2	20	L1	16-dec	14-11-2021	32	1.51851394	1
F2	20	L1	16-dec	14-11-2021	32	1.51851394	1
F2	20	L1	16-dec	14-11-2021	32	1.51851394	1
F2	20	L1	18-dec	14-11-2021	34	1.544068044	1
F2	20	L1	18-dec	14-11-2021	34	1.544068044	1
F2	20	L1	18-dec	14-11-2021	34	1.544068044	1
F2	20	L1	18-dec	14-11-2021	34	1.544068044	1
F2	20	L1	18-dec	14-11-2021	34	1.544068044	1
F2	20	L1	22-dec	14-11-2021	38	1.591064607	1
F2	20	L1	26-dec	14-11-2021	42	1.633468456	1
F2	20	L1	26-dec	14-11-2021	42	1.633468456	1
F2	20	L1	28-dec	14-11-2021	44	1.653212514	1
F2	20	L1	30-dec	14-11-2021	46	1.672097858	1
F2	20	L1	01-jan	14-11-2021	48	1.69019608	1
F2	20	L1	01-jan	14-11-2021	48	1.69019608	1
F2	20	L1	01-jan	14-11-2021	48	1.69019608	1
F2	20	L1	01-jan	14-11-2021	48	1.69019608	1
F2	20	L1	03-jan	14-11-2021	50	1.707570176	1
F2	20	L1	05-jan	14-11-2021	52	1.72427587	1
F2	20	L1	05-jan	14-11-2021	52	1.72427587	1
F2	20	L1	07-jan	14-11-2021	54	1.740362689	1
F2	20	L1	07-jan	14-11-2021	54	1.740362689	1
F2	20	L1	09-jan	14-11-2021	56	1.755874856	1
F2	20	L1	09-jan	14-11-2021	56	1.755874856	1
F2	20	L1	19-jan	14-11-2021	66	1.826074803	1
F2	20	L1	19-jan	14-11-2021	66	1.826074803	1
F2	20	L1	19-jan	14-11-2021	66	1.826074803	1
F2	20	L1	21-jan	14-11-2021	68	1.838849091	1
F2	20	L1	21-jan	14-11-2021	68	1.838849091	1
F2	20	L1	25-jan	14-11-2021	72	1.86332286	1
F2	20	L1	27-jan	14-11-2021	74	1.875061263	1
F2	20	L1	02-feb	14-11-2021	80	1.908485019	1
F2	20	L1	02-feb	14-11-2021	80	1.908485019	1
F2	20	L1	06-feb	14-11-2021	84	1.929418926	1
F2	40	L1	30-nov	17-nov	13	1.146128036	1
F2	40	L1	02-dec	17-nov	15	1.204119983	1
F2	40	L1	02-dec	17-nov	15	1.204119983	1
F2	40	L1	04-dec	17-nov	17	1.255272505	1
F2	40	L1	06-dec	17-nov	19	1.301029996	1
F2	40	L1	06-dec	17-nov	19	1.301029996	1
F2	40	L1	06-dec	17-nov	19	1.301029996	1
F2	40	L1	06-dec	17-nov	19	1.301029996	1
F2	40	L1	06-dec	17-nov	19	1.301029996	1
F2	40	L1	08-dec	17-nov	21	1.342422681	1
F2	40	L1	08-dec	17-nov	21	1.342422681	1
F2	40	L1	08-dec	17-nov	21	1.342422681	1
F2	40	L1	08-dec	17-nov	21	1.342422681	1
F2	40	L1	08-dec	17-nov	21	1.342422681	1
F2	40	L1	08-dec	17-nov	21	1.342422681	1
F2	40	L1	08-dec	17-nov	21	1.342422681	1
F2	40	L1	08-dec	17-nov	21	1.342422681	1
F2	40	L1	08-dec	17-nov	21	1.342422681	1
F2	40	L1	08-dec	17-nov	21	1.342422681	1
F2	40	L1	08-dec	17-nov	21	1.342422681	1
F2	40	L1	08-dec	17-nov	21	1.342422681	1
F2	40	L1	08-dec	17-nov	21	1.342422681	1
F2	40	L1	08-dec	17-nov	21	1.342422681	1
F2	40	L1	08-dec	17-nov	21	1.342422681	1
F2	40	L1	08-dec	17-nov	21	1.342422681	1
F2	40	L1	08-dec	17-nov	21	1.342422681	1
F2	40	L1	08-dec	17-nov	21	1.342422681	1
F2	40	L1	08-dec	17-nov	21	1.342422681	1
F2	40	L1	10-dec	17-nov	23	1.380211242	1
F2	40	L1	10-dec	17-nov	23	1.380211242	1
F2	40	L1	10-dec	17-nov	23	1.380211242	1
F2	40	L1	10-dec	17-nov	23	1.380211242	1
F2	40	L1	10-dec	17-nov	23	1.380211242	1
F2	40	L1	12-dec	17-nov	25	1.414973348	1
F2	40	L1	14-dec	17-nov	27	1.447158031	1
F2	40	L1	14-dec	17-nov	27	1.447158031	1
F2	40	L1	14-dec	17-nov	27	1.447158031	1
F2	40	L1	14-dec	17-nov	27	1.447158031	1
F2	40	L1	14-dec	17-nov	27	1.447158031	1
F2	40	L1	14-dec	17-nov	27	1.447158031	1
F2	40	L1	14-dec	17-nov	27	1.447158031	1
F2	40	L1	16-dec	17-nov	29	1.477121255	1
F2	40	L1	16-dec	17-nov	29	1.477121255	1
F2	40	L1	16-dec	17-nov	29	1.477121255	1
F2	40	L1	16-dec	17-nov	29	1.477121255	1
F2	40	L1	16-dec	17-nov	29	1.477121255	1
F2	40	L1	16-dec	17-nov	29	1.477121255	1
F2	40	L1	16-dec	17-nov	29	1.477121255	1
F2	40	L1	16-dec	17-nov	29	1.477121255	1
F2	40	L1	16-dec	17-nov	29	1.477121255	1
F2	40	L1	16-dec	17-nov	29	1.477121255	1
F2	40	L1	16-dec	17-nov	29	1.477121255	1
F2	40	L1	16-dec	17-nov	29	1.477121255	1
F2	40	L1	20-dec	17-nov	33	1.531478917	1
F2	40	L1	20-dec	17-nov	33	1.531478917	1
F2	40	L1	20-dec	17-nov	33	1.531478917	1
F2	40	L1	22-dec	17-nov	35	1.556302501	1
F2	40	L1	24-dec	17-nov	37	1.579783597	1
F2	40	L1	24-dec	17-nov	37	1.579783597	1
F2	40	L1	26-dec	17-nov	39	1.602059991	1
F2	40	L1	26-dec	17-nov	39	1.602059991	1
F2	40	L1	28-dec	17-nov	41	1.62324929	1
F2	40	L1	28-dec	17-nov	41	1.62324929	1
F2	40	L1	28-dec	17-nov	41	1.62324929	1
F2	40	L1	01-jan	17-nov	45	1.662757832	1
F2	40	L1	01-jan	17-nov	45	1.662757832	1
F2	40	L1	03-jan	17-nov	47	1.681241237	1
F2	40	L1	07-jan	17-nov	51	1.716003344	1
F2	40	L1	07-jan	17-nov	51	1.716003344	1
F2	40	L1	07-jan	17-nov	51	1.716003344	1
F2	40	L1	07-jan	17-nov	51	1.716003344	1
F2	40	L1	07-jan	17-nov	51	1.716003344	1
F2	40	L1	07-jan	17-nov	51	1.716003344	1
F2	40	L1	07-jan	17-nov	51	1.716003344	1
F2	40	L1	09-jan	17-nov	53	1.73239376	1
F2	40	L1	09-jan	17-nov	53	1.73239376	1
F2	40	L1	11-jan	17-nov	55	1.748188027	1
F2	40	L1	21-jan	17-nov	65	1.819543936	1
F2	40	L1	29-jan	17-nov	73	1.86923172	1
F0	0	L2	27-okt	16-okt	11	1.079181246	1
F0	0	L2	31-okt	16-okt	15	1.204119983	1
F0	0	L2	31-okt	16-okt	15	1.204119983	1
F0	0	L2	31-okt	16-okt	15	1.204119983	1
F0	0	L2	02-nov	16-okt	17	1.255272505	1
F0	0	L2	04-nov	16-okt	19	1.301029996	1
F0	0	L2	04-nov	16-okt	19	1.301029996	1
F0	0	L2	04-nov	16-okt	19	1.301029996	1
F0	0	L2	08-nov	16-okt	23	1.380211242	1
F0	0	L2	08-nov	16-okt	23	1.380211242	1
F0	0	L2	08-nov	16-okt	23	1.380211242	1
F0	0	L2	08-nov	16-okt	23	1.380211242	1
F0	0	L2	08-nov	16-okt	23	1.380211242	1
F0	0	L2	08-nov	16-okt	23	1.380211242	1
F0	0	L2	08-nov	16-okt	23	1.380211242	1
F0	0	L2	08-nov	16-okt	23	1.380211242	1
F0	0	L2	08-nov	16-okt	23	1.380211242	1
F0	0	L2	08-nov	16-okt	23	1.380211242	1
F0	0	L2	08-nov	16-okt	23	1.380211242	1
F0	0	L2	08-nov	16-okt	23	1.380211242	1
F0	0	L2	08-nov	16-okt	23	1.380211242	1
F0	0	L2	08-nov	16-okt	23	1.380211242	1
F0	0	L2	08-nov	16-okt	23	1.380211242	1
F0	0	L2	08-nov	16-okt	23	1.380211242	1
F0	0	L2	08-nov	16-okt	23	1.380211242	1
F0	0	L2	08-nov	16-okt	23	1.380211242	1
F0	0	L2	08-nov	16-okt	23	1.380211242	1
F0	0	L2	08-nov	16-okt	23	1.380211242	1
F0	0	L2	08-nov	16-okt	23	1.380211242	1
F0	0	L2	08-nov	16-okt	23	1.380211242	1
F0	0	L2	12-nov	16-okt	27	1.447158031	1
F0	0	L2	12-nov	16-okt	27	1.447158031	1
F0	0	L2	12-nov	16-okt	27	1.447158031	1
F0	0	L2	12-nov	16-okt	27	1.447158031	1
F0	0	L2	12-nov	16-okt	27	1.447158031	1
F0	0	L2	12-nov	16-okt	27	1.447158031	1
F0	0	L2	12-nov	16-okt	27	1.447158031	1
F0	0	L2	12-nov	16-okt	27	1.447158031	1
F0	0	L2	12-nov	16-okt	27	1.447158031	1
F0	0	L2	12-nov	16-okt	27	1.447158031	1
F0	0	L2	14-nov	16-okt	29	1.477121255	1
F0	0	L2	14-nov	16-okt	29	1.477121255	1
F0	0	L2	20-nov	16-okt	35	1.556302501	1
F0	0	L2	20-nov	16-okt	35	1.556302501	1
F0	0	L2	20-nov	16-okt	35	1.556302501	1
F0	0	L2	24-nov	16-okt	39	1.602059991	1
F0	0	L2	24-nov	16-okt	39	1.602059991	1
F0	0	L2	30-nov	16-okt	45	1.662757832	1
F0	0	L2	30-nov	16-okt	45	1.662757832	1
F0	20	L2	31-okt	17-okt	14	1.176091259	1
F0	20	L2	02-nov	17-okt	16	1.230448921	1
F0	20	L2	04-nov	17-okt	18	1.278753601	1
F0	20	L2	04-nov	17-okt	18	1.278753601	1
F0	20	L2	08-nov	17-okt	22	1.361727836	1
F0	20	L2	08-nov	17-okt	22	1.361727836	1
F0	20	L2	08-nov	17-okt	22	1.361727836	1
F0	20	L2	08-nov	17-okt	22	1.361727836	1
F0	20	L2	08-nov	17-okt	22	1.361727836	1
F0	20	L2	08-nov	17-okt	22	1.361727836	1
F0	20	L2	12-nov	17-okt	26	1.431363764	1
F0	20	L2	12-nov	17-okt	26	1.431363764	1
F0	20	L2	14-nov	17-okt	28	1.462397998	1
F0	20	L2	14-nov	17-okt	28	1.462397998	1
F0	20	L2	14-nov	17-okt	28	1.462397998	1
F0	20	L2	16-nov	17-okt	30	1.491361694	1
F0	20	L2	18-nov	17-okt	32	1.51851394	1
F0	20	L2	18-nov	17-okt	32	1.51851394	1
F0	20	L2	18-nov	17-okt	32	1.51851394	1
F0	20	L2	18-nov	17-okt	32	1.51851394	1
F0	20	L2	18-nov	17-okt	32	1.51851394	1
F0	20	L2	18-nov	17-okt	32	1.51851394	1
F0	20	L2	20-nov	17-okt	34	1.544068044	1
F0	20	L2	20-nov	17-okt	34	1.544068044	1
F0	20	L2	22-nov	17-okt	36	1.568201724	1
F0	20	L2	22-nov	17-okt	36	1.568201724	1
F0	20	L2	24-nov	17-okt	38	1.591064607	1
F0	20	L2	24-nov	17-okt	38	1.591064607	1
F0	20	L2	24-nov	17-okt	38	1.591064607	1
F0	20	L2	24-nov	17-okt	38	1.591064607	1
F0	20	L2	28-nov	17-okt	42	1.633468456	1
F0	20	L2	28-nov	17-okt	42	1.633468456	1
F0	20	L2	28-nov	17-okt	42	1.633468456	1
F0	20	L2	30-nov	17-okt	44	1.653212514	1
F0	20	L2	30-nov	17-okt	44	1.653212514	1
F0	20	L2	30-nov	17-okt	44	1.653212514	1
F0	20	L2	30-nov	17-okt	44	1.653212514	1
F0	20	L2	30-nov	17-okt	44	1.653212514	1
F0	20	L2	08-dec	17-okt	52	1.72427587	1
F0	40	L2	02-nov	19-okt	14	1.176091259	1
F0	40	L2	04-nov	19-okt	16	1.230448921	1
F0	40	L2	04-nov	19-okt	16	1.230448921	1
F0	40	L2	04-nov	19-okt	16	1.230448921	1
F0	40	L2	06-nov	19-okt	18	1.278753601	1
F0	40	L2	08-nov	19-okt	20	1.322219295	1
F0	40	L2	12-nov	19-okt	24	1.397940009	1
F0	40	L2	12-nov	19-okt	24	1.397940009	1
F0	40	L2	12-nov	19-okt	24	1.397940009	1
F0	40	L2	12-nov	19-okt	24	1.397940009	1
F0	40	L2	14-nov	19-okt	26	1.431363764	1
F0	40	L2	14-nov	19-okt	26	1.431363764	1
F0	40	L2	14-nov	19-okt	26	1.431363764	1
F0	40	L2	14-nov	19-okt	26	1.431363764	1
F0	40	L2	16-nov	19-okt	28	1.462397998	1
F0	40	L2	18-nov	19-okt	30	1.491361694	1
F0	40	L2	20-nov	19-okt	32	1.51851394	1
F0	40	L2	20-nov	19-okt	32	1.51851394	1
F0	40	L2	20-nov	19-okt	32	1.51851394	1
F0	40	L2	24-nov	19-okt	36	1.568201724	1
F0	40	L2	24-nov	19-okt	36	1.568201724	1
F0	40	L2	24-nov	19-okt	36	1.568201724	1
F0	40	L2	28-nov	19-okt	40	1.612783857	1
F0	40	L2	30-nov	19-okt	42	1.633468456	1
F0	40	L2	30-nov	19-okt	42	1.633468456	1
F0	40	L2	30-nov	19-okt	42	1.633468456	1
F0	40	L2	04-dec	19-okt	46	1.672097858	1
F0	40	L2	04-dec	19-okt	46	1.672097858	1
F0	40	L2	04-dec	19-okt	46	1.672097858	1
F0	40	L2	04-dec	19-okt	46	1.672097858	1
F0	40	L2	06-dec	19-okt	48	1.69019608	1
F0	40	L2	06-dec	19-okt	48	1.69019608	1
F0	40	L2	06-dec	19-okt	48	1.69019608	1
F0	40	L2	08-dec	19-okt	50	1.707570176	1
F0	40	L2	08-dec	19-okt	50	1.707570176	1
F0	40	L2	08-dec	19-okt	50	1.707570176	1
F0	40	L2	08-dec	19-okt	50	1.707570176	1
F0	40	L2	08-dec	19-okt	50	1.707570176	1
F0	40	L2	12-dec	19-okt	54	1.740362689	1
F0	40	L2	12-dec	19-okt	54	1.740362689	1
F0	40	L2	12-dec	19-okt	54	1.740362689	1
F0	40	L2	14-dec	19-okt	56	1.755874856	1
F0	40	L2	14-dec	19-okt	56	1.755874856	1
F0	40	L2	14-dec	19-okt	56	1.755874856	1
F0	40	L2	14-dec	19-okt	56	1.755874856	1
F0	40	L2	14-dec	19-okt	56	1.755874856	1
F0	40	L2	14-dec	19-okt	56	1.755874856	1
F0	40	L2	16-dec	19-okt	58	1.770852012	1
F0	40	L2	16-dec	19-okt	58	1.770852012	1
F0	40	L2	16-dec	19-okt	58	1.770852012	1
F0	40	L2	16-dec	19-okt	58	1.770852012	1
F0	40	L2	18-dec	19-okt	60	1.785329835	1
F0	40	L2	18-dec	19-okt	60	1.785329835	1
F0	40	L2	28-dec	19-okt	70	1.851258349	1
F1	0	L2	12-nov	31-okt	12	1.113943352	1
F1	0	L2	14-nov	31-okt	14	1.176091259	1
F1	0	L2	14-nov	31-okt	14	1.176091259	1
F1	0	L2	18-nov	31-okt	18	1.278753601	1
F1	0	L2	18-nov	31-okt	18	1.278753601	1
F1	0	L2	18-nov	31-okt	18	1.278753601	1
F1	0	L2	18-nov	31-okt	18	1.278753601	1
F1	0	L2	18-nov	31-okt	18	1.278753601	1
F1	0	L2	18-nov	31-okt	18	1.278753601	1
F1	0	L2	20-nov	31-okt	20	1.322219295	1
F1	0	L2	20-nov	31-okt	20	1.322219295	1
F1	0	L2	20-nov	31-okt	20	1.322219295	1
F1	0	L2	20-nov	31-okt	20	1.322219295	1
F1	0	L2	20-nov	31-okt	20	1.322219295	1
F1	0	L2	22-nov	31-okt	22	1.361727836	1
F1	0	L2	22-nov	31-okt	22	1.361727836	1
F1	0	L2	22-nov	31-okt	22	1.361727836	1
F1	0	L2	22-nov	31-okt	22	1.361727836	1
F1	0	L2	22-nov	31-okt	22	1.361727836	1
F1	0	L2	22-nov	31-okt	22	1.361727836	1
F1	0	L2	22-nov	31-okt	22	1.361727836	1
F1	0	L2	22-nov	31-okt	22	1.361727836	1
F1	0	L2	02-dec	31-okt	32	1.51851394	1
F1	20	L2	10-nov	31-okt	10	1.041392685	1
F1	20	L2	10-nov	31-okt	10	1.041392685	1
F1	20	L2	12-nov	31-okt	12	1.113943352	1
F1	20	L2	14-nov	31-okt	14	1.176091259	1
F1	20	L2	14-nov	31-okt	14	1.176091259	1
F1	20	L2	18-nov	31-okt	18	1.278753601	1
F1	20	L2	18-nov	31-okt	18	1.278753601	1
F1	20	L2	20-nov	31-okt	20	1.322219295	1
F1	20	L2	20-nov	31-okt	20	1.322219295	1
F1	20	L2	20-nov	31-okt	20	1.322219295	1
F1	20	L2	20-nov	31-okt	20	1.322219295	1
F1	20	L2	20-nov	31-okt	20	1.322219295	1
F1	20	L2	20-nov	31-okt	20	1.322219295	1
F1	20	L2	20-nov	31-okt	20	1.322219295	1
F1	20	L2	22-nov	31-okt	22	1.361727836	1
F1	40	L2	14-nov	01-nov	13	1.146128036	1
F1	40	L2	14-nov	01-nov	13	1.146128036	1
F1	40	L2	14-nov	01-nov	13	1.146128036	1
F1	40	L2	16-nov	01-nov	15	1.204119983	1
F1	40	L2	16-nov	01-nov	15	1.204119983	1
F1	40	L2	16-nov	01-nov	15	1.204119983	1
F1	40	L2	16-nov	01-nov	15	1.204119983	1
F1	40	L2	18-nov	01-nov	17	1.255272505	1
F1	40	L2	18-nov	01-nov	17	1.255272505	1
F1	40	L2	18-nov	01-nov	17	1.255272505	1
F1	40	L2	18-nov	01-nov	17	1.255272505	1
F1	40	L2	18-nov	01-nov	17	1.255272505	1
F1	40	L2	18-nov	01-nov	17	1.255272505	1
F1	40	L2	18-nov	01-nov	17	1.255272505	1
F1	40	L2	18-nov	01-nov	17	1.255272505	1
F1	40	L2	20-nov	01-nov	19	1.301029996	1
F1	40	L2	20-nov	01-nov	19	1.301029996	1
F1	40	L2	20-nov	01-nov	19	1.301029996	1
F1	40	L2	20-nov	01-nov	19	1.301029996	1
F1	40	L2	20-nov	01-nov	19	1.301029996	1
F1	40	L2	20-nov	01-nov	19	1.301029996	1
F1	40	L2	20-nov	01-nov	19	1.301029996	1
F1	40	L2	20-nov	01-nov	19	1.301029996	1
F1	40	L2	20-nov	01-nov	19	1.301029996	1
F1	40	L2	20-nov	01-nov	19	1.301029996	1
F1	40	L2	23-nov	01-nov	22	1.361727836	1
F1	40	L2	23-nov	01-nov	22	1.361727836	1
F1	40	L2	23-nov	01-nov	22	1.361727836	1
F1	40	L2	23-nov	01-nov	22	1.361727836	1
F1	40	L2	23-nov	01-nov	22	1.361727836	1
F1	40	L2	23-nov	01-nov	22	1.361727836	1
F1	40	L2	23-nov	01-nov	22	1.361727836	1
F1	40	L2	23-nov	01-nov	22	1.361727836	1
F1	40	L2	23-nov	01-nov	22	1.361727836	1
F1	40	L2	23-nov	01-nov	22	1.361727836	1
F1	40	L2	23-nov	01-nov	22	1.361727836	1
F1	40	L2	23-nov	01-nov	22	1.361727836	1
F1	40	L2	23-nov	01-nov	22	1.361727836	1
F1	40	L2	23-nov	01-nov	22	1.361727836	1
F1	40	L2	23-nov	01-nov	22	1.361727836	1
F1	40	L2	23-nov	01-nov	22	1.361727836	1
F1	40	L2	23-nov	01-nov	22	1.361727836	1
F1	40	L2	23-nov	01-nov	22	1.361727836	1
F1	40	L2	23-nov	01-nov	22	1.361727836	1
F1	40	L2	24-nov	01-nov	23	1.380211242	1
F1	40	L2	24-nov	01-nov	23	1.380211242	1
F1	40	L2	24-nov	01-nov	23	1.380211242	1
F1	40	L2	24-nov	01-nov	23	1.380211242	1
F1	40	L2	06-dec	01-nov	35	1.556302501	1
F2	0	L2	24-nov	13-nov	11	1.079181246	1
F2	0	L2	24-nov	13-nov	11	1.079181246	1
F2	0	L2	24-nov	13-nov	11	1.079181246	1
F2	0	L2	24-nov	13-nov	11	1.079181246	1
F2	0	L2	26-nov	13-nov	13	1.146128036	1
F2	0	L2	28-nov	13-nov	15	1.204119983	1
F2	0	L2	28-nov	13-nov	15	1.204119983	1
F2	0	L2	28-nov	13-nov	15	1.204119983	1
F2	0	L2	30-nov	13-nov	17	1.255272505	1
F2	0	L2	30-nov	13-nov	17	1.255272505	1
F2	0	L2	30-nov	13-nov	17	1.255272505	1
F2	0	L2	30-nov	13-nov	17	1.255272505	1
F2	0	L2	30-nov	13-nov	17	1.255272505	1
F2	0	L2	30-nov	13-nov	17	1.255272505	1
F2	0	L2	30-nov	13-nov	17	1.255272505	1
F2	0	L2	30-nov	13-nov	17	1.255272505	1
F2	0	L2	02-dec	13-nov	19	1.301029996	1
F2	0	L2	02-dec	13-nov	19	1.301029996	1
F2	0	L2	02-dec	13-nov	19	1.301029996	1
F2	0	L2	02-dec	13-nov	19	1.301029996	1
F2	0	L2	02-dec	13-nov	19	1.301029996	1
F2	0	L2	06-dec	13-nov	23	1.380211242	1
F2	20	L2	24-nov	14-11-2021	10	1.041392685	1
F2	20	L2	24-nov	14-11-2021	10	1.041392685	1
F2	20	L2	24-nov	14-11-2021	10	1.041392685	1
F2	20	L2	24-nov	14-11-2021	10	1.041392685	1
F2	20	L2	24-nov	14-11-2021	10	1.041392685	1
F2	20	L2	24-nov	14-11-2021	10	1.041392685	1
F2	20	L2	24-nov	14-11-2021	10	1.041392685	1
F2	20	L2	24-nov	14-11-2021	10	1.041392685	1
F2	20	L2	24-nov	14-11-2021	10	1.041392685	1
F2	20	L2	24-nov	14-11-2021	10	1.041392685	1
F2	20	L2	24-nov	14-11-2021	10	1.041392685	1
F2	20	L2	24-nov	14-11-2021	10	1.041392685	1
F2	20	L2	24-nov	14-11-2021	10	1.041392685	1
F2	20	L2	24-nov	14-11-2021	10	1.041392685	1
F2	20	L2	24-nov	14-11-2021	10	1.041392685	1
F2	20	L2	24-nov	14-11-2021	10	1.041392685	1
F2	20	L2	26-nov	14-11-2021	12	1.113943352	1
F2	20	L2	26-nov	14-11-2021	12	1.113943352	1
F2	20	L2	28-nov	14-11-2021	14	1.176091259	1
F2	20	L2	30-nov	14-11-2021	16	1.230448921	1
F2	20	L2	30-nov	14-11-2021	16	1.230448921	1
F2	20	L2	30-nov	14-11-2021	16	1.230448921	1
F2	20	L2	02-dec	14-11-2021	18	1.278753601	1
F2	20	L2	04-dec	14-11-2021	20	1.322219295	1
F2	20	L2	04-dec	14-11-2021	20	1.322219295	1
F2	20	L2	04-dec	14-11-2021	20	1.322219295	1
F2	20	L2	04-dec	14-11-2021	20	1.322219295	1
F2	20	L2	04-dec	14-11-2021	20	1.322219295	1
F2	20	L2	04-dec	14-11-2021	20	1.322219295	1
F2	20	L2	04-dec	14-11-2021	20	1.322219295	1
F2	20	L2	04-dec	14-11-2021	20	1.322219295	1
F2	20	L2	04-dec	14-11-2021	20	1.322219295	1
F2	20	L2	04-dec	14-11-2021	20	1.322219295	1
F2	20	L2	06-dec	14-11-2021	22	1.361727836	1
F2	20	L2	06-dec	14-11-2021	22	1.361727836	1
F2	20	L2	06-dec	14-11-2021	22	1.361727836	1
F2	20	L2	06-dec	14-11-2021	22	1.361727836	1
F2	20	L2	06-dec	14-11-2021	22	1.361727836	1
F2	20	L2	08-dec	14-11-2021	24	1.397940009	1
F2	20	L2	08-dec	14-11-2021	24	1.397940009	1
F2	20	L2	08-dec	14-11-2021	24	1.397940009	1
F2	20	L2	08-dec	14-11-2021	24	1.397940009	1
F2	20	L2	08-dec	14-11-2021	24	1.397940009	1
F2	20	L2	10-dec	14-11-2021	26	1.431363764	1
F2	20	L2	16-dec	14-11-2021	32	1.51851394	1
F2	40	L2	28-nov	17-nov	11	1.079181246	1
F2	40	L2	28-nov	17-nov	11	1.079181246	1
F2	40	L2	28-nov	17-nov	11	1.079181246	1
F2	40	L2	28-nov	17-nov	11	1.079181246	1
F2	40	L2	28-nov	17-nov	11	1.079181246	1
F2	40	L2	30-nov	17-nov	13	1.146128036	1
F2	40	L2	30-nov	17-nov	13	1.146128036	1
F2	40	L2	30-nov	17-nov	13	1.146128036	1
F2	40	L2	30-nov	17-nov	13	1.146128036	1
F2	40	L2	30-nov	17-nov	13	1.146128036	1
F2	40	L2	30-nov	17-nov	13	1.146128036	1
F2	40	L2	30-nov	17-nov	13	1.146128036	1
F2	40	L2	30-nov	17-nov	13	1.146128036	1
F2	40	L2	30-nov	17-nov	13	1.146128036	1
F2	40	L2	02-dec	17-nov	15	1.204119983	1
F2	40	L2	02-dec	17-nov	15	1.204119983	1
F2	40	L2	02-dec	17-nov	15	1.204119983	1
F2	40	L2	02-dec	17-nov	15	1.204119983	1
F2	40	L2	02-dec	17-nov	15	1.204119983	1
F2	40	L2	02-dec	17-nov	15	1.204119983	1
F2	40	L2	02-dec	17-nov	15	1.204119983	1
F2	40	L2	02-dec	17-nov	15	1.204119983	1
F2	40	L2	02-dec	17-nov	15	1.204119983	1
F2	40	L2	02-dec	17-nov	15	1.204119983	1
F2	40	L2	02-dec	17-nov	15	1.204119983	1
F2	40	L2	02-dec	17-nov	15	1.204119983	1
F2	40	L2	02-dec	17-nov	15	1.204119983	1
F2	40	L2	02-dec	17-nov	15	1.204119983	1
F2	40	L2	02-dec	17-nov	15	1.204119983	1
F2	40	L2	02-dec	17-nov	15	1.204119983	1
F2	40	L2	02-dec	17-nov	15	1.204119983	1
F2	40	L2	02-dec	17-nov	15	1.204119983	1
F2	40	L2	02-dec	17-nov	15	1.204119983	1
F2	40	L2	02-dec	17-nov	15	1.204119983	1
F2	40	L2	02-dec	17-nov	15	1.204119983	1
F2	40	L2	02-dec	17-nov	15	1.204119983	1
F2	40	L2	02-dec	17-nov	15	1.204119983	1
F2	40	L2	02-dec	17-nov	15	1.204119983	1
F2	40	L2	04-dec	17-nov	17	1.255272505	1
F2	40	L2	04-dec	17-nov	17	1.255272505	1
F2	40	L2	06-dec	17-nov	19	1.301029996	1
F2	40	L2	06-dec	17-nov	19	1.301029996	1
F2	40	L2	06-dec	17-nov	19	1.301029996	1
F2	40	L2	06-dec	17-nov	19	1.301029996	1
F2	40	L2	06-dec	17-nov	19	1.301029996	1
F2	40	L2	06-dec	17-nov	19	1.301029996	1
F2	40	L2	06-dec	17-nov	19	1.301029996	1
F2	40	L2	06-dec	17-nov	19	1.301029996	1
F2	40	L2	06-dec	17-nov	19	1.301029996	1
F2	40	L2	06-dec	17-nov	19	1.301029996	1
F2	40	L2	06-dec	17-nov	19	1.301029996	1
F2	40	L2	06-dec	17-nov	19	1.301029996	1
F2	40	L2	06-dec	17-nov	19	1.301029996	1
F2	40	L2	06-dec	17-nov	19	1.301029996	1
F2	40	L2	06-dec	17-nov	19	1.301029996	1
F2	40	L2	06-dec	17-nov	19	1.301029996	1
F2	40	L2	06-dec	17-nov	19	1.301029996	1
F2	40	L2	06-dec	17-nov	19	1.301029996	1
F2	40	L2	06-dec	17-nov	19	1.301029996	1
F2	40	L2	06-dec	17-nov	19	1.301029996	1
F2	40	L2	08-dec	17-nov	21	1.342422681	1
F2	40	L2	08-dec	17-nov	21	1.342422681	1
F2	40	L2	08-dec	17-nov	21	1.342422681	1
F2	40	L2	08-dec	17-nov	21	1.342422681	1
F2	40	L2	08-dec	17-nov	21	1.342422681	1
F2	40	L2	16-dec	17-nov	29	1.477121255	1
F0	0	L3	02-nov	16-okt	17	1.255272505	1
F0	0	L3	08-nov	16-okt	23	1.380211242	1
F0	0	L3	08-nov	16-okt	23	1.380211242	1
F0	0	L3	12-nov	16-okt	27	1.447158031	1
F0	0	L3	12-nov	16-okt	27	1.447158031	1
F0	0	L3	14-nov	16-okt	29	1.477121255	1
F0	0	L3	16-nov	16-okt	31	1.505149978	1
F0	0	L3	20-nov	16-okt	35	1.556302501	1
F0	0	L3	20-nov	16-okt	35	1.556302501	1
F0	0	L3	20-nov	16-okt	35	1.556302501	1
F0	0	L3	20-nov	16-okt	35	1.556302501	1
F0	0	L3	20-nov	16-okt	35	1.556302501	1
F0	0	L3	20-nov	16-okt	35	1.556302501	1
F0	0	L3	20-nov	16-okt	35	1.556302501	1
F0	0	L3	20-nov	16-okt	35	1.556302501	1
F0	0	L3	20-nov	16-okt	35	1.556302501	1
F0	0	L3	20-nov	16-okt	35	1.556302501	1
F0	0	L3	20-nov	16-okt	35	1.556302501	1
F0	0	L3	20-nov	16-okt	35	1.556302501	1
F0	0	L3	20-nov	16-okt	35	1.556302501	1
F0	0	L3	20-nov	16-okt	35	1.556302501	1
F0	0	L3	20-nov	16-okt	35	1.556302501	1
F0	0	L3	20-nov	16-okt	35	1.556302501	1
F0	0	L3	20-nov	16-okt	35	1.556302501	1
F0	0	L3	20-nov	16-okt	35	1.556302501	1
F0	0	L3	20-nov	16-okt	35	1.556302501	1
F0	0	L3	20-nov	16-okt	35	1.556302501	1
F0	0	L3	20-nov	16-okt	35	1.556302501	1
F0	0	L3	20-nov	16-okt	35	1.556302501	1
F0	0	L3	20-nov	16-okt	35	1.556302501	1
F0	0	L3	20-nov	16-okt	35	1.556302501	1
F0	0	L3	20-nov	16-okt	35	1.556302501	1
F0	0	L3	20-nov	16-okt	35	1.556302501	1
F0	0	L3	20-nov	16-okt	35	1.556302501	1
F0	0	L3	04-dec	16-okt	49	1.698970004	1
F0	0	L3	16-dec	16-okt	61	1.792391689	1
F0	20	L3	31-okt	17-okt	14	1.176091259	1
F0	20	L3	02-nov	17-okt	16	1.230448921	1
F0	20	L3	04-nov	17-okt	18	1.278753601	1
F0	20	L3	08-nov	17-okt	22	1.361727836	1
F0	20	L3	08-nov	17-okt	22	1.361727836	1
F0	20	L3	08-nov	17-okt	22	1.361727836	1
F0	20	L3	08-nov	17-okt	22	1.361727836	1
F0	20	L3	08-nov	17-okt	22	1.361727836	1
F0	20	L3	08-nov	17-okt	22	1.361727836	1
F0	20	L3	08-nov	17-okt	22	1.361727836	1
F0	20	L3	08-nov	17-okt	22	1.361727836	1
F0	20	L3	08-nov	17-okt	22	1.361727836	1
F0	20	L3	08-nov	17-okt	22	1.361727836	1
F0	20	L3	08-nov	17-okt	22	1.361727836	1
F0	20	L3	08-nov	17-okt	22	1.361727836	1
F0	20	L3	12-nov	17-okt	26	1.431363764	1
F0	20	L3	12-nov	17-okt	26	1.431363764	1
F0	20	L3	12-nov	17-okt	26	1.431363764	1
F0	20	L3	12-nov	17-okt	26	1.431363764	1
F0	20	L3	12-nov	17-okt	26	1.431363764	1
F0	20	L3	12-nov	17-okt	26	1.431363764	1
F0	20	L3	12-nov	17-okt	26	1.431363764	1
F0	20	L3	12-nov	17-okt	26	1.431363764	1
F0	20	L3	12-nov	17-okt	26	1.431363764	1
F0	20	L3	12-nov	17-okt	26	1.431363764	1
F0	20	L3	14-nov	17-okt	28	1.462397998	1
F0	20	L3	14-nov	17-okt	28	1.462397998	1
F0	20	L3	14-nov	17-okt	28	1.462397998	1
F0	20	L3	14-nov	17-okt	28	1.462397998	1
F0	20	L3	14-nov	17-okt	28	1.462397998	1
F0	20	L3	16-nov	17-okt	30	1.491361694	1
F0	20	L3	16-nov	17-okt	30	1.491361694	1
F0	20	L3	18-nov	17-okt	32	1.51851394	1
F0	20	L3	18-nov	17-okt	32	1.51851394	1
F0	20	L3	18-nov	17-okt	32	1.51851394	1
F0	20	L3	18-nov	17-okt	32	1.51851394	1
F0	20	L3	18-nov	17-okt	32	1.51851394	1
F0	20	L3	18-nov	17-okt	32	1.51851394	1
F0	20	L3	18-nov	17-okt	32	1.51851394	1
F0	20	L3	18-nov	17-okt	32	1.51851394	1
F0	20	L3	18-nov	17-okt	32	1.51851394	1
F0	20	L3	20-nov	17-okt	34	1.544068044	1
F0	20	L3	22-nov	17-okt	36	1.568201724	1
F0	20	L3	22-nov	17-okt	36	1.568201724	1
F0	20	L3	26-nov	17-okt	40	1.612783857	1
F0	20	L3	26-nov	17-okt	40	1.612783857	1
F0	20	L3	26-nov	17-okt	40	1.612783857	1
F0	20	L3	28-nov	17-okt	42	1.633468456	1
F0	20	L3	30-nov	17-okt	44	1.653212514	1
F0	20	L3	30-nov	17-okt	44	1.653212514	1
F0	20	L3	30-nov	17-okt	44	1.653212514	1
F0	20	L3	02-dec	17-okt	46	1.672097858	1
F0	20	L3	02-dec	17-okt	46	1.672097858	1
F0	20	L3	02-dec	17-okt	46	1.672097858	1
F0	20	L3	02-dec	17-okt	46	1.672097858	1
F0	20	L3	04-dec	17-okt	48	1.69019608	1
F0	20	L3	04-dec	17-okt	48	1.69019608	1
F0	40	L3	31-okt	19-okt	12	1.113943352	1
F0	40	L3	31-okt	19-okt	12	1.113943352	1
F0	40	L3	02-nov	19-okt	14	1.176091259	1
F0	40	L3	04-nov	19-okt	16	1.230448921	1
F0	40	L3	04-nov	19-okt	16	1.230448921	1
F0	40	L3	06-nov	19-okt	18	1.278753601	1
F0	40	L3	06-nov	19-okt	18	1.278753601	1
F0	40	L3	06-nov	19-okt	18	1.278753601	1
F0	40	L3	08-nov	19-okt	20	1.322219295	1
F0	40	L3	08-nov	19-okt	20	1.322219295	1
F0	40	L3	08-nov	19-okt	20	1.322219295	1
F0	40	L3	08-nov	19-okt	20	1.322219295	1
F0	40	L3	12-nov	19-okt	24	1.397940009	1
F0	40	L3	12-nov	19-okt	24	1.397940009	1
F0	40	L3	14-nov	19-okt	26	1.431363764	1
F0	40	L3	14-nov	19-okt	26	1.431363764	1
F0	40	L3	14-nov	19-okt	26	1.431363764	1
F0	40	L3	14-nov	19-okt	26	1.431363764	1
F0	40	L3	14-nov	19-okt	26	1.431363764	1
F0	40	L3	14-nov	19-okt	26	1.431363764	1
F0	40	L3	16-nov	19-okt	28	1.462397998	1
F0	40	L3	18-nov	19-okt	30	1.491361694	1
F0	40	L3	18-nov	19-okt	30	1.491361694	1
F0	40	L3	18-nov	19-okt	30	1.491361694	1
F0	40	L3	18-nov	19-okt	30	1.491361694	1
F0	40	L3	18-nov	19-okt	30	1.491361694	1
F0	40	L3	18-nov	19-okt	30	1.491361694	1
F0	40	L3	18-nov	19-okt	30	1.491361694	1
F0	40	L3	18-nov	19-okt	30	1.491361694	1
F0	40	L3	18-nov	19-okt	30	1.491361694	1
F0	40	L3	18-nov	19-okt	30	1.491361694	1
F0	40	L3	18-nov	19-okt	30	1.491361694	1
F0	40	L3	20-nov	19-okt	32	1.51851394	1
F0	40	L3	24-nov	19-okt	36	1.568201724	1
F0	40	L3	24-nov	19-okt	36	1.568201724	1
F0	40	L3	24-nov	19-okt	36	1.568201724	1
F0	40	L3	26-nov	19-okt	38	1.591064607	1
F0	40	L3	26-nov	19-okt	38	1.591064607	1
F0	40	L3	28-nov	19-okt	40	1.612783857	1
F0	40	L3	02-dec	19-okt	44	1.653212514	1
F0	40	L3	02-dec	19-okt	44	1.653212514	1
F0	40	L3	02-dec	19-okt	44	1.653212514	1
F0	40	L3	02-dec	19-okt	44	1.653212514	1
F0	40	L3	06-dec	19-okt	48	1.69019608	1
F1	0	L3	12-nov	31-okt	12	1.113943352	1
F1	0	L3	18-nov	31-okt	18	1.278753601	1
F1	0	L3	20-nov	31-okt	20	1.322219295	1
F1	0	L3	20-nov	31-okt	20	1.322219295	1
F1	0	L3	20-nov	31-okt	20	1.322219295	1
F1	0	L3	20-nov	31-okt	20	1.322219295	1
F1	0	L3	20-nov	31-okt	20	1.322219295	1
F1	0	L3	20-nov	31-okt	20	1.322219295	1
F1	0	L3	20-nov	31-okt	20	1.322219295	1
F1	0	L3	20-nov	31-okt	20	1.322219295	1
F1	0	L3	22-nov	31-okt	22	1.361727836	1
F1	0	L3	22-nov	31-okt	22	1.361727836	1
F1	0	L3	24-nov	31-okt	24	1.397940009	1
F1	0	L3	24-nov	31-okt	24	1.397940009	1
F1	0	L3	24-nov	31-okt	24	1.397940009	1
F1	0	L3	24-nov	31-okt	24	1.397940009	1
F1	0	L3	24-nov	31-okt	24	1.397940009	1
F1	0	L3	24-nov	31-okt	24	1.397940009	1
F1	0	L3	24-nov	31-okt	24	1.397940009	1
F1	0	L3	24-nov	31-okt	24	1.397940009	1
F1	0	L3	26-nov	31-okt	26	1.431363764	1
F1	0	L3	26-nov	31-okt	26	1.431363764	1
F1	0	L3	28-nov	31-okt	28	1.462397998	1
F1	0	L3	28-nov	31-okt	28	1.462397998	1
F1	0	L3	28-nov	31-okt	28	1.462397998	1
F1	0	L3	28-nov	31-okt	28	1.462397998	1
F1	0	L3	28-nov	31-okt	28	1.462397998	1
F1	0	L3	28-nov	31-okt	28	1.462397998	1
F1	0	L3	28-nov	31-okt	28	1.462397998	1
F1	0	L3	28-nov	31-okt	28	1.462397998	1
F1	0	L3	28-nov	31-okt	28	1.462397998	1
F1	0	L3	28-nov	31-okt	28	1.462397998	1
F1	0	L3	30-nov	31-okt	30	1.491361694	1
F1	0	L3	30-nov	31-okt	30	1.491361694	1
F1	0	L3	30-nov	31-okt	30	1.491361694	1
F1	0	L3	30-nov	31-okt	30	1.491361694	1
F1	0	L3	30-nov	31-okt	30	1.491361694	1
F1	0	L3	30-nov	31-okt	30	1.491361694	1
F1	0	L3	30-nov	31-okt	30	1.491361694	1
F1	0	L3	30-nov	31-okt	30	1.491361694	1
F1	0	L3	30-nov	31-okt	30	1.491361694	1
F1	0	L3	30-nov	31-okt	30	1.491361694	1
F1	0	L3	30-nov	31-okt	30	1.491361694	1
F1	0	L3	30-nov	31-okt	30	1.491361694	1
F1	0	L3	30-nov	31-okt	30	1.491361694	1
F1	0	L3	30-nov	31-okt	30	1.491361694	1
F1	0	L3	30-nov	31-okt	30	1.491361694	1
F1	0	L3	30-nov	31-okt	30	1.491361694	1
F1	0	L3	30-nov	31-okt	30	1.491361694	1
F1	0	L3	30-nov	31-okt	30	1.491361694	1
F1	0	L3	30-nov	31-okt	30	1.491361694	1
F1	0	L3	30-nov	31-okt	30	1.491361694	1
F1	0	L3	30-nov	31-okt	30	1.491361694	1
F1	0	L3	30-nov	31-okt	30	1.491361694	1
F1	0	L3	08-dec	31-okt	38	1.591064607	1
F1	0	L3	08-dec	31-okt	38	1.591064607	1
F1	0	L3	16-dec	31-okt	46	1.672097858	1
F1	20	L3	18-nov	31-okt	18	1.278753601	1
F1	20	L3	18-nov	31-okt	18	1.278753601	1
F1	20	L3	18-nov	31-okt	18	1.278753601	1
F1	20	L3	18-nov	31-okt	18	1.278753601	1
F1	20	L3	20-nov	31-okt	20	1.322219295	1
F1	20	L3	20-nov	31-okt	20	1.322219295	1
F1	20	L3	20-nov	31-okt	20	1.322219295	1
F1	20	L3	22-nov	31-okt	22	1.361727836	1
F1	20	L3	22-nov	31-okt	22	1.361727836	1
F1	20	L3	24-nov	31-okt	24	1.397940009	1
F1	20	L3	24-nov	31-okt	24	1.397940009	1
F1	20	L3	24-nov	31-okt	24	1.397940009	1
F1	20	L3	24-nov	31-okt	24	1.397940009	1
F1	20	L3	24-nov	31-okt	24	1.397940009	1
F1	20	L3	24-nov	31-okt	24	1.397940009	1
F1	20	L3	24-nov	31-okt	24	1.397940009	1
F1	20	L3	24-nov	31-okt	24	1.397940009	1
F1	20	L3	24-nov	31-okt	24	1.397940009	1
F1	20	L3	24-nov	31-okt	24	1.397940009	1
F1	20	L3	24-nov	31-okt	24	1.397940009	1
F1	20	L3	24-nov	31-okt	24	1.397940009	1
F1	20	L3	24-nov	31-okt	24	1.397940009	1
F1	20	L3	24-nov	31-okt	24	1.397940009	1
F1	20	L3	24-nov	31-okt	24	1.397940009	1
F1	20	L3	24-nov	31-okt	24	1.397940009	1
F1	20	L3	24-nov	31-okt	24	1.397940009	1
F1	20	L3	24-nov	31-okt	24	1.397940009	1
F1	20	L3	24-nov	31-okt	24	1.397940009	1
F1	20	L3	24-nov	31-okt	24	1.397940009	1
F1	20	L3	24-nov	31-okt	24	1.397940009	1
F1	20	L3	26-nov	31-okt	26	1.431363764	1
F1	20	L3	26-nov	31-okt	26	1.431363764	1
F1	20	L3	26-nov	31-okt	26	1.431363764	1
F1	20	L3	26-nov	31-okt	26	1.431363764	1
F1	20	L3	28-nov	31-okt	28	1.462397998	1
F1	20	L3	28-nov	31-okt	28	1.462397998	1
F1	20	L3	30-nov	31-okt	30	1.491361694	1
F1	20	L3	30-nov	31-okt	30	1.491361694	1
F1	20	L3	30-nov	31-okt	30	1.491361694	1
F1	20	L3	30-nov	31-okt	30	1.491361694	1
F1	20	L3	30-nov	31-okt	30	1.491361694	1
F1	20	L3	30-nov	31-okt	30	1.491361694	1
F1	20	L3	30-nov	31-okt	30	1.491361694	1
F1	20	L3	30-nov	31-okt	30	1.491361694	1
F1	20	L3	30-nov	31-okt	30	1.491361694	1
F1	20	L3	30-nov	31-okt	30	1.491361694	1
F1	20	L3	30-nov	31-okt	30	1.491361694	1
F1	20	L3	30-nov	31-okt	30	1.491361694	1
F1	20	L3	02-dec	31-okt	32	1.51851394	1
F1	20	L3	02-dec	31-okt	32	1.51851394	1
F1	20	L3	02-dec	31-okt	32	1.51851394	1
F1	20	L3	02-dec	31-okt	32	1.51851394	1
F1	20	L3	02-dec	31-okt	32	1.51851394	1
F1	20	L3	02-dec	31-okt	32	1.51851394	1
F1	20	L3	02-dec	31-okt	32	1.51851394	1
F1	20	L3	02-dec	31-okt	32	1.51851394	1
F1	20	L3	02-dec	31-okt	32	1.51851394	1
F1	20	L3	04-dec	31-okt	34	1.544068044	1
F1	20	L3	04-dec	31-okt	34	1.544068044	1
F1	20	L3	04-dec	31-okt	34	1.544068044	1
F1	20	L3	06-dec	31-okt	36	1.568201724	1
F1	20	L3	08-dec	31-okt	38	1.591064607	1
F1	20	L3	08-dec	31-okt	38	1.591064607	1
F1	40	L3	16-nov	01-nov	15	1.204119983	1
F1	40	L3	20-nov	01-nov	19	1.301029996	1
F1	40	L3	20-nov	01-nov	19	1.301029996	1
F1	40	L3	20-nov	01-nov	19	1.301029996	1
F1	40	L3	20-nov	01-nov	19	1.301029996	1
F1	40	L3	20-nov	01-nov	19	1.301029996	1
F1	40	L3	20-nov	01-nov	19	1.301029996	1
F1	40	L3	20-nov	01-nov	19	1.301029996	1
F1	40	L3	22-nov	01-nov	21	1.342422681	1
F1	40	L3	22-nov	01-nov	21	1.342422681	1
F1	40	L3	24-nov	01-nov	23	1.380211242	1
F1	40	L3	24-nov	01-nov	23	1.380211242	1
F1	40	L3	24-nov	01-nov	23	1.380211242	1
F1	40	L3	24-nov	01-nov	23	1.380211242	1
F1	40	L3	26-nov	01-nov	25	1.414973348	1
F1	40	L3	26-nov	01-nov	25	1.414973348	1
F1	40	L3	26-nov	01-nov	25	1.414973348	1
F1	40	L3	26-nov	01-nov	25	1.414973348	1
F1	40	L3	28-nov	01-nov	27	1.447158031	1
F1	40	L3	28-nov	01-nov	27	1.447158031	1
F1	40	L3	28-nov	01-nov	27	1.447158031	1
F1	40	L3	28-nov	01-nov	27	1.447158031	1
F1	40	L3	28-nov	01-nov	27	1.447158031	1
F1	40	L3	28-nov	01-nov	27	1.447158031	1
F1	40	L3	28-nov	01-nov	27	1.447158031	1
F1	40	L3	28-nov	01-nov	27	1.447158031	1
F1	40	L3	28-nov	01-nov	27	1.447158031	1
F1	40	L3	28-nov	01-nov	27	1.447158031	1
F1	40	L3	28-nov	01-nov	27	1.447158031	1
F1	40	L3	28-nov	01-nov	27	1.447158031	1
F1	40	L3	28-nov	01-nov	27	1.447158031	1
F1	40	L3	28-nov	01-nov	27	1.447158031	1
F1	40	L3	28-nov	01-nov	27	1.447158031	1
F1	40	L3	28-nov	01-nov	27	1.447158031	1
F1	40	L3	28-nov	01-nov	27	1.447158031	1
F1	40	L3	28-nov	01-nov	27	1.447158031	1
F1	40	L3	30-nov	01-nov	29	1.477121255	1
F1	40	L3	30-nov	01-nov	29	1.477121255	1
F1	40	L3	30-nov	01-nov	29	1.477121255	1
F1	40	L3	30-nov	01-nov	29	1.477121255	1
F1	40	L3	30-nov	01-nov	29	1.477121255	1
F1	40	L3	30-nov	01-nov	29	1.477121255	1
F1	40	L3	02-dec	01-nov	31	1.505149978	1
F1	40	L3	02-dec	01-nov	31	1.505149978	1
F1	40	L3	02-dec	01-nov	31	1.505149978	1
F1	40	L3	04-dec	01-nov	33	1.531478917	1
F1	40	L3	04-dec	01-nov	33	1.531478917	1
F1	40	L3	04-dec	01-nov	33	1.531478917	1
F1	40	L3	06-dec	01-nov	35	1.556302501	1
F1	40	L3	06-dec	01-nov	35	1.556302501	1
F1	40	L3	06-dec	01-nov	35	1.556302501	1
F1	40	L3	06-dec	01-nov	35	1.556302501	1
F1	40	L3	08-dec	01-nov	37	1.579783597	1
F1	40	L3	08-dec	01-nov	37	1.579783597	1
F1	40	L3	08-dec	01-nov	37	1.579783597	1
F1	40	L3	08-dec	01-nov	37	1.579783597	1
F1	40	L3	08-dec	01-nov	37	1.579783597	1
F1	40	L3	08-dec	01-nov	37	1.579783597	1
F1	40	L3	12-dec	01-nov	41	1.62324929	1
F1	40	L3	14-dec	01-nov	43	1.643452676	1
F1	40	L3	14-dec	01-nov	43	1.643452676	1
F1	40	L3	16-dec	01-nov	45	1.662757832	1
F1	40	L3	16-dec	01-nov	45	1.662757832	1
F1	40	L3	18-dec	01-nov	47	1.681241237	1
F2	0	L3	30-nov	13-nov	17	1.255272505	1
F2	0	L3	02-dec	13-nov	19	1.301029996	1
F2	0	L3	02-dec	13-nov	19	1.301029996	1
F2	0	L3	02-dec	13-nov	19	1.301029996	1
F2	0	L3	02-dec	13-nov	19	1.301029996	1
F2	0	L3	02-dec	13-nov	19	1.301029996	1
F2	0	L3	04-dec	13-nov	21	1.342422681	1
F2	0	L3	04-dec	13-nov	21	1.342422681	1
F2	0	L3	04-dec	13-nov	21	1.342422681	1
F2	0	L3	04-dec	13-nov	21	1.342422681	1
F2	0	L3	04-dec	13-nov	21	1.342422681	1
F2	0	L3	04-dec	13-nov	21	1.342422681	1
F2	0	L3	04-dec	13-nov	21	1.342422681	1
F2	0	L3	04-dec	13-nov	21	1.342422681	1
F2	0	L3	06-dec	13-nov	23	1.380211242	1
F2	0	L3	06-dec	13-nov	23	1.380211242	1
F2	0	L3	06-dec	13-nov	23	1.380211242	1
F2	0	L3	06-dec	13-nov	23	1.380211242	1
F2	0	L3	06-dec	13-nov	23	1.380211242	1
F2	0	L3	06-dec	13-nov	23	1.380211242	1
F2	0	L3	06-dec	13-nov	23	1.380211242	1
F2	0	L3	08-dec	13-nov	25	1.414973348	1
F2	0	L3	08-dec	13-nov	25	1.414973348	1
F2	0	L3	08-dec	13-nov	25	1.414973348	1
F2	0	L3	10-dec	13-nov	27	1.447158031	1
F2	0	L3	12-dec	13-nov	29	1.477121255	1
F2	0	L3	12-dec	13-nov	29	1.477121255	1
F2	0	L3	12-dec	13-nov	29	1.477121255	1
F2	0	L3	12-dec	13-nov	29	1.477121255	1
F2	0	L3	12-dec	13-nov	29	1.477121255	1
F2	0	L3	12-dec	13-nov	29	1.477121255	1
F2	0	L3	12-dec	13-nov	29	1.477121255	1
F2	0	L3	14-dec	13-nov	31	1.505149978	1
F2	0	L3	14-dec	13-nov	31	1.505149978	1
F2	0	L3	14-dec	13-nov	31	1.505149978	1
F2	0	L3	14-dec	13-nov	31	1.505149978	1
F2	0	L3	14-dec	13-nov	31	1.505149978	1
F2	0	L3	14-dec	13-nov	31	1.505149978	1
F2	0	L3	14-dec	13-nov	31	1.505149978	1
F2	0	L3	14-dec	13-nov	31	1.505149978	1
F2	0	L3	14-dec	13-nov	31	1.505149978	1
F2	0	L3	14-dec	13-nov	31	1.505149978	1
F2	0	L3	14-dec	13-nov	31	1.505149978	1
F2	0	L3	14-dec	13-nov	31	1.505149978	1
F2	0	L3	14-dec	13-nov	31	1.505149978	1
F2	0	L3	14-dec	13-nov	31	1.505149978	1
F2	0	L3	16-dec	13-nov	33	1.531478917	1
F2	0	L3	16-dec	13-nov	33	1.531478917	1
F2	0	L3	16-dec	13-nov	33	1.531478917	1
F2	0	L3	16-dec	13-nov	33	1.531478917	1
F2	0	L3	16-dec	13-nov	33	1.531478917	1
F2	0	L3	16-dec	13-nov	33	1.531478917	1
F2	0	L3	16-dec	13-nov	33	1.531478917	1
F2	0	L3	16-dec	13-nov	33	1.531478917	1
F2	0	L3	18-dec	13-nov	35	1.556302501	1
F2	0	L3	18-dec	13-nov	35	1.556302501	1
F2	0	L3	18-dec	13-nov	35	1.556302501	1
F2	0	L3	18-dec	13-nov	35	1.556302501	1
F2	0	L3	18-dec	13-nov	35	1.556302501	1
F2	0	L3	18-dec	13-nov	35	1.556302501	1
F2	0	L3	18-dec	13-nov	35	1.556302501	1
F2	0	L3	18-dec	13-nov	35	1.556302501	1
F2	0	L3	30-dec	13-nov	47	1.681241237	1
F2	0	L3	21-jan	13-nov	69	1.84509804	1
F2	20	L3	24-nov	14-11-2021	10	1.041392685	1
F2	20	L3	26-nov	14-11-2021	12	1.113943352	1
F2	20	L3	30-nov	14-11-2021	16	1.230448921	1
F2	20	L3	30-nov	14-11-2021	16	1.230448921	1
F2	20	L3	30-nov	14-11-2021	16	1.230448921	1
F2	20	L3	02-dec	14-11-2021	18	1.278753601	1
F2	20	L3	02-dec	14-11-2021	18	1.278753601	1
F2	20	L3	02-dec	14-11-2021	18	1.278753601	1
F2	20	L3	02-dec	14-11-2021	18	1.278753601	1
F2	20	L3	02-dec	14-11-2021	18	1.278753601	1
F2	20	L3	04-dec	14-11-2021	20	1.322219295	1
F2	20	L3	04-dec	14-11-2021	20	1.322219295	1
F2	20	L3	04-dec	14-11-2021	20	1.322219295	1
F2	20	L3	04-dec	14-11-2021	20	1.322219295	1
F2	20	L3	04-dec	14-11-2021	20	1.322219295	1
F2	20	L3	04-dec	14-11-2021	20	1.322219295	1
F2	20	L3	04-dec	14-11-2021	20	1.322219295	1
F2	20	L3	06-dec	14-11-2021	22	1.361727836	1
F2	20	L3	06-dec	14-11-2021	22	1.361727836	1
F2	20	L3	06-dec	14-11-2021	22	1.361727836	1
F2	20	L3	06-dec	14-11-2021	22	1.361727836	1
F2	20	L3	06-dec	14-11-2021	22	1.361727836	1
F2	20	L3	06-dec	14-11-2021	22	1.361727836	1
F2	20	L3	06-dec	14-11-2021	22	1.361727836	1
F2	20	L3	06-dec	14-11-2021	22	1.361727836	1
F2	20	L3	06-dec	14-11-2021	22	1.361727836	1
F2	20	L3	06-dec	14-11-2021	22	1.361727836	1
F2	20	L3	06-dec	14-11-2021	22	1.361727836	1
F2	20	L3	06-dec	14-11-2021	22	1.361727836	1
F2	20	L3	06-dec	14-11-2021	22	1.361727836	1
F2	20	L3	06-dec	14-11-2021	22	1.361727836	1
F2	20	L3	06-dec	14-11-2021	22	1.361727836	1
F2	20	L3	08-dec	14-11-2021	24	1.397940009	1
F2	20	L3	08-dec	14-11-2021	24	1.397940009	1
F2	20	L3	08-dec	14-11-2021	24	1.397940009	1
F2	20	L3	08-dec	14-11-2021	24	1.397940009	1
F2	20	L3	08-dec	14-11-2021	24	1.397940009	1
F2	20	L3	08-dec	14-11-2021	24	1.397940009	1
F2	20	L3	08-dec	14-11-2021	24	1.397940009	1
F2	20	L3	08-dec	14-11-2021	24	1.397940009	1
F2	20	L3	08-dec	14-11-2021	24	1.397940009	1
F2	20	L3	08-dec	14-11-2021	24	1.397940009	1
F2	20	L3	10-dec	14-11-2021	26	1.431363764	1
F2	20	L3	10-dec	14-11-2021	26	1.431363764	1
F2	20	L3	10-dec	14-11-2021	26	1.431363764	1
F2	20	L3	10-dec	14-11-2021	26	1.431363764	1
F2	20	L3	10-dec	14-11-2021	26	1.431363764	1
F2	20	L3	14-dec	14-11-2021	30	1.491361694	1
F2	20	L3	14-dec	14-11-2021	30	1.491361694	1
F2	20	L3	14-dec	14-11-2021	30	1.491361694	1
F2	20	L3	14-dec	14-11-2021	30	1.491361694	1
F2	20	L3	14-dec	14-11-2021	30	1.491361694	1
F2	20	L3	14-dec	14-11-2021	30	1.491361694	1
F2	20	L3	14-dec	14-11-2021	30	1.491361694	1
F2	20	L3	14-dec	14-11-2021	30	1.491361694	1
F2	20	L3	16-dec	14-11-2021	32	1.51851394	1
F2	20	L3	16-dec	14-11-2021	32	1.51851394	1
F2	20	L3	16-dec	14-11-2021	32	1.51851394	1
F2	20	L3	16-dec	14-11-2021	32	1.51851394	1
F2	20	L3	16-dec	14-11-2021	32	1.51851394	1
F2	20	L3	16-dec	14-11-2021	32	1.51851394	1
F2	20	L3	16-dec	14-11-2021	32	1.51851394	1
F2	20	L3	16-dec	14-11-2021	32	1.51851394	1
F2	20	L3	16-dec	14-11-2021	32	1.51851394	1
F2	20	L3	16-dec	14-11-2021	32	1.51851394	1
F2	20	L3	16-dec	14-11-2021	32	1.51851394	1
F2	20	L3	18-dec	14-11-2021	34	1.544068044	1
F2	20	L3	18-dec	14-11-2021	34	1.544068044	1
F2	20	L3	18-dec	14-11-2021	34	1.544068044	1
F2	20	L3	18-dec	14-11-2021	34	1.544068044	1
F2	20	L3	18-dec	14-11-2021	34	1.544068044	1
F2	20	L3	07-jan	14-11-2021	54	1.740362689	1
F2	40	L3	28-nov	17-nov	11	1.079181246	1
F2	40	L3	30-nov	17-nov	13	1.146128036	1
F2	40	L3	02-dec	17-nov	15	1.204119983	1
F2	40	L3	06-dec	17-nov	19	1.301029996	1
F2	40	L3	08-dec	17-nov	21	1.342422681	1
F2	40	L3	08-dec	17-nov	21	1.342422681	1
F2	40	L3	08-dec	17-nov	21	1.342422681	1
F2	40	L3	08-dec	17-nov	21	1.342422681	1
F2	40	L3	08-dec	17-nov	21	1.342422681	1
F2	40	L3	08-dec	17-nov	21	1.342422681	1
F2	40	L3	08-dec	17-nov	21	1.342422681	1
F2	40	L3	08-dec	17-nov	21	1.342422681	1
F2	40	L3	08-dec	17-nov	21	1.342422681	1
F2	40	L3	08-dec	17-nov	21	1.342422681	1
F2	40	L3	08-dec	17-nov	21	1.342422681	1
F2	40	L3	08-dec	17-nov	21	1.342422681	1
F2	40	L3	08-dec	17-nov	21	1.342422681	1
F2	40	L3	08-dec	17-nov	21	1.342422681	1
F2	40	L3	08-dec	17-nov	21	1.342422681	1
F2	40	L3	08-dec	17-nov	21	1.342422681	1
F2	40	L3	08-dec	17-nov	21	1.342422681	1
F2	40	L3	08-dec	17-nov	21	1.342422681	1
F2	40	L3	08-dec	17-nov	21	1.342422681	1
F2	40	L3	08-dec	17-nov	21	1.342422681	1
F2	40	L3	08-dec	17-nov	21	1.342422681	1
F2	40	L3	10-dec	17-nov	23	1.380211242	1
F2	40	L3	10-dec	17-nov	23	1.380211242	1
F2	40	L3	12-dec	17-nov	25	1.414973348	1
F2	40	L3	12-dec	17-nov	25	1.414973348	1
F2	40	L3	12-dec	17-nov	25	1.414973348	1
F2	40	L3	14-dec	17-nov	27	1.447158031	1
F2	40	L3	14-dec	17-nov	27	1.447158031	1
F2	40	L3	14-dec	17-nov	27	1.447158031	1
F2	40	L3	14-dec	17-nov	27	1.447158031	1
F2	40	L3	14-dec	17-nov	27	1.447158031	1
F2	40	L3	16-dec	17-nov	29	1.477121255	1
F2	40	L3	16-dec	17-nov	29	1.477121255	1
F2	40	L3	16-dec	17-nov	29	1.477121255	1
F2	40	L3	16-dec	17-nov	29	1.477121255	1
F2	40	L3	16-dec	17-nov	29	1.477121255	1
F2	40	L3	16-dec	17-nov	29	1.477121255	1
F2	40	L3	16-dec	17-nov	29	1.477121255	1
F2	40	L3	16-dec	17-nov	29	1.477121255	1
F2	40	L3	16-dec	17-nov	29	1.477121255	1
F2	40	L3	18-dec	17-nov	31	1.505149978	1
F2	40	L3	18-dec	17-nov	31	1.505149978	1
F2	40	L3	18-dec	17-nov	31	1.505149978	1
F2	40	L3	18-dec	17-nov	31	1.505149978	1
F2	40	L3	18-dec	17-nov	31	1.505149978	1
F2	40	L3	18-dec	17-nov	31	1.505149978	1
F2	40	L3	18-dec	17-nov	31	1.505149978	1
F2	40	L3	20-dec	17-nov	33	1.531478917	1
F2	40	L3	20-dec	17-nov	33	1.531478917	1
F2	40	L3	24-dec	17-nov	37	1.579783597	1
F2	40	L3	24-dec	17-nov	37	1.579783597	1
F2	40	L3	26-dec	17-nov	39	1.602059991	1
F2	40	L3	26-dec	17-nov	39	1.602059991	1
F2	40	L3	26-dec	17-nov	39	1.602059991	1
F2	40	L3	26-dec	17-nov	39	1.602059991	1
F2	40	L3	26-dec	17-nov	39	1.602059991	1
F2	40	L3	01-jan	17-nov	45	1.662757832	1
F2	40	L3	01-jan	17-nov	45	1.662757832	1
F2	40	L3	01-jan	17-nov	45	1.662757832	1
F2	40	L3	01-jan	17-nov	45	1.662757832	1
F2	40	L3	01-jan	17-nov	45	1.662757832	1
F2	40	L3	03-jan	17-nov	47	1.681241237	1
F2	40	L3	03-jan	17-nov	47	1.681241237	1
F2	40	L3	05-jan	17-nov	49	1.698970004	1
F2	40	L3	05-jan	17-nov	49	1.698970004	1
F2	40	L3	05-jan	17-nov	49	1.698970004	1
F2	40	L3	09-jan	17-nov	53	1.73239376	1
F2	40	L3	29-jan	17-nov	73	1.86923172	1
F2	40	L3	29-jan	17-nov	73	1.86923172	1
F0	0	L4	08-feb	28-jan	11	1.079181246	1
F0	0	L4	10-feb	28-jan	13	1.146128036	1
F0	0	L4	10-feb	28-jan	13	1.146128036	1
F0	0	L4	12-feb	28-jan	15	1.204119983	1
F0	0	L4	18-feb	28-jan	21	1.342422681	1
F0	0	L4	18-feb	28-jan	21	1.342422681	1
F0	0	L4	18-feb	28-jan	21	1.342422681	1
F0	0	L4	20-feb	28-jan	23	1.380211242	1
F0	0	L4	20-feb	28-jan	23	1.380211242	1
F0	0	L4	20-feb	28-jan	23	1.380211242	1
F0	0	L4	20-feb	28-jan	23	1.380211242	1
F0	0	L4	20-feb	28-jan	23	1.380211242	1
F0	0	L4	22-feb	28-jan	25	1.414973348	1
F0	0	L4	22-feb	28-jan	25	1.414973348	1
F0	0	L4	22-feb	28-jan	25	1.414973348	1
F0	0	L4	22-feb	28-jan	25	1.414973348	1
F0	0	L4	24-feb	28-jan	27	1.447158031	1
F0	0	L4	24-feb	28-jan	27	1.447158031	1
F0	0	L4	24-feb	28-jan	27	1.447158031	1
F0	0	L4	24-feb	28-jan	27	1.447158031	1
F0	0	L4	24-feb	28-jan	27	1.447158031	1
F0	0	L4	24-feb	28-jan	27	1.447158031	1
F0	0	L4	26-feb	28-jan	29	1.477121255	1
F0	0	L4	26-feb	28-jan	29	1.477121255	1
F0	0	L4	26-feb	28-jan	29	1.477121255	1
F0	0	L4	02-mar	28-jan	33	1.531478917	1
F0	0	L4	02-mar	28-jan	33	1.531478917	1
F0	0	L4	04-mar	28-jan	35	1.556302501	1
F0	0	L4	04-mar	28-jan	35	1.556302501	1
F0	0	L4	04-mar	28-jan	35	1.556302501	1
F0	0	L4	08-mar	28-jan	39	1.602059991	1
F0	0	L4	08-mar	28-jan	39	1.602059991	1
F0	0	L4	08-mar	28-jan	39	1.602059991	1
F0	0	L4	08-mar	28-jan	39	1.602059991	1
F0	0	L4	08-mar	28-jan	39	1.602059991	1
F0	0	L4	08-mar	28-jan	39	1.602059991	1
F0	0	L4	08-mar	28-jan	39	1.602059991	1
F0	0	L4	08-mar	28-jan	39	1.602059991	1
F0	0	L4	08-mar	28-jan	39	1.602059991	1
F0	0	L4	08-mar	28-jan	39	1.602059991	1
F0	0	L4	08-mar	28-jan	39	1.602059991	1
F0	0	L4	10-mar	28-jan	41	1.62324929	1
F0	0	L4	14-mar	28-jan	45	1.662757832	1
F0	0	L4	14-mar	28-jan	45	1.662757832	1
F0	0	L4	16-mar	28-jan	47	1.681241237	1
F0	0	L4	18-mar	28-jan	49	1.698970004	1
F0	20	L4	10-feb	30-jan	11	1.079181246	1
F0	20	L4	20-feb	30-jan	21	1.342422681	1
F0	20	L4	20-feb	30-jan	21	1.342422681	1
F0	20	L4	20-feb	30-jan	21	1.342422681	1
F0	20	L4	22-feb	30-jan	23	1.380211242	1
F0	20	L4	22-feb	30-jan	23	1.380211242	1
F0	20	L4	22-feb	30-jan	23	1.380211242	1
F0	20	L4	22-feb	30-jan	23	1.380211242	1
F0	20	L4	24-feb	30-jan	25	1.414973348	1
F0	20	L4	26-feb	30-jan	27	1.447158031	1
F0	20	L4	26-feb	30-jan	27	1.447158031	1
F0	20	L4	28-feb	30-jan	29	1.477121255	1
F0	20	L4	28-feb	30-jan	29	1.477121255	1
F0	20	L4	28-feb	30-jan	29	1.477121255	1
F0	20	L4	28-feb	30-jan	29	1.477121255	1
F0	20	L4	28-feb	30-jan	29	1.477121255	1
F0	20	L4	28-feb	30-jan	29	1.477121255	1
F0	20	L4	28-feb	30-jan	29	1.477121255	1
F0	20	L4	28-feb	30-jan	29	1.477121255	1
F0	20	L4	28-feb	30-jan	29	1.477121255	1
F0	20	L4	28-feb	30-jan	29	1.477121255	1
F0	20	L4	28-feb	30-jan	29	1.477121255	1
F0	20	L4	28-feb	30-jan	29	1.477121255	1
F0	20	L4	28-feb	30-jan	29	1.477121255	1
F0	20	L4	02-mar	30-jan	31	1.505149978	1
F0	20	L4	02-mar	30-jan	31	1.505149978	1
F0	20	L4	02-mar	30-jan	31	1.505149978	1
F0	20	L4	02-mar	30-jan	31	1.505149978	1
F0	20	L4	02-mar	30-jan	31	1.505149978	1
F0	20	L4	02-mar	30-jan	31	1.505149978	1
F0	20	L4	02-mar	30-jan	31	1.505149978	1
F0	20	L4	02-mar	30-jan	31	1.505149978	1
F0	20	L4	02-mar	30-jan	31	1.505149978	1
F0	20	L4	02-mar	30-jan	31	1.505149978	1
F0	20	L4	02-mar	30-jan	31	1.505149978	1
F0	20	L4	02-mar	30-jan	31	1.505149978	1
F0	20	L4	02-mar	30-jan	31	1.505149978	1
F0	20	L4	02-mar	30-jan	31	1.505149978	1
F0	20	L4	02-mar	30-jan	31	1.505149978	1
F0	20	L4	04-mar	30-jan	33	1.531478917	1
F0	20	L4	04-mar	30-jan	33	1.531478917	1
F0	20	L4	04-mar	30-jan	33	1.531478917	1
F0	20	L4	04-mar	30-jan	33	1.531478917	1
F0	20	L4	04-mar	30-jan	33	1.531478917	1
F0	20	L4	04-mar	30-jan	33	1.531478917	1
F0	20	L4	04-mar	30-jan	33	1.531478917	1
F0	20	L4	08-mar	30-jan	37	1.579783597	1
F0	20	L4	08-mar	30-jan	37	1.579783597	1
F0	20	L4	08-mar	30-jan	37	1.579783597	1
F0	20	L4	08-mar	30-jan	37	1.579783597	1
F0	20	L4	08-mar	30-jan	37	1.579783597	1
F0	20	L4	08-mar	30-jan	37	1.579783597	1
F0	20	L4	08-mar	30-jan	37	1.579783597	1
F0	20	L4	10-mar	30-jan	39	1.602059991	1
F0	20	L4	10-mar	30-jan	39	1.602059991	1
F0	20	L4	10-mar	30-jan	39	1.602059991	1
F0	20	L4	10-mar	30-jan	39	1.602059991	1
F0	20	L4	10-mar	30-jan	39	1.602059991	1
F0	20	L4	10-mar	30-jan	39	1.602059991	1
F0	20	L4	10-mar	30-jan	39	1.602059991	1
F0	20	L4	12-mar	30-jan	41	1.62324929	1
F0	20	L4	14-mar	30-jan	43	1.643452676	1
F0	40	L4	14-feb	01-feb	13	1.146128036	1
F0	40	L4	22-feb	01-feb	21	1.342422681	1
F0	40	L4	24-feb	01-feb	23	1.380211242	1
F0	40	L4	24-feb	01-feb	23	1.380211242	1
F0	40	L4	24-feb	01-feb	23	1.380211242	1
F0	40	L4	24-feb	01-feb	23	1.380211242	1
F0	40	L4	24-feb	01-feb	23	1.380211242	1
F0	40	L4	24-feb	01-feb	23	1.380211242	1
F0	40	L4	24-feb	01-feb	23	1.380211242	1
F0	40	L4	24-feb	01-feb	23	1.380211242	1
F0	40	L4	26-feb	01-feb	25	1.414973348	1
F0	40	L4	26-feb	01-feb	25	1.414973348	1
F0	40	L4	26-feb	01-feb	25	1.414973348	1
F0	40	L4	26-feb	01-feb	25	1.414973348	1
F0	40	L4	26-feb	01-feb	25	1.414973348	1
F0	40	L4	26-feb	01-feb	25	1.414973348	1
F0	40	L4	28-feb	01-feb	27	1.447158031	1
F0	40	L4	28-feb	01-feb	27	1.447158031	1
F0	40	L4	04-mar	01-feb	31	1.505149978	1
F0	40	L4	04-mar	01-feb	31	1.505149978	1
F0	40	L4	04-mar	01-feb	31	1.505149978	1
F0	40	L4	04-mar	01-feb	31	1.505149978	1
F0	40	L4	08-mar	01-feb	35	1.556302501	1
F0	40	L4	10-mar	01-feb	37	1.579783597	1
F0	40	L4	10-mar	01-feb	37	1.579783597	1
F0	40	L4	12-mar	01-feb	39	1.602059991	1
F0	40	L4	12-mar	01-feb	39	1.602059991	1
F0	40	L4	12-mar	01-feb	39	1.602059991	1
F0	40	L4	14-mar	01-feb	41	1.62324929	1
F0	40	L4	16-mar	01-feb	43	1.643452676	1
F0	40	L4	16-mar	01-feb	43	1.643452676	1
F0	40	L4	16-mar	01-feb	43	1.643452676	1
F0	40	L4	16-mar	01-feb	43	1.643452676	1
F0	40	L4	16-mar	01-feb	43	1.643452676	1
F0	40	L4	18-mar	01-feb	45	1.662757832	1
F0	40	L4	18-mar	01-feb	45	1.662757832	1
F0	40	L4	18-mar	01-feb	45	1.662757832	1
F0	40	L4	20-mar	01-feb	47	1.681241237	1
F0	40	L4	22-mar	01-feb	49	1.698970004	1
F0	40	L4	24-mar	01-feb	51	1.716003344	1
F0	40	L4	26-mar	01-feb	53	1.73239376	1
F0	40	L4	26-mar	01-feb	53	1.73239376	1
F0	40	L4	26-mar	01-feb	53	1.73239376	1
F0	40	L4	26-mar	01-feb	53	1.73239376	1
F0	40	L4	01-apr	01-feb	59	1.77815125	1
F1	0	L4	24-feb	11-feb	13	1.146128036	1
F1	0	L4	28-feb	11-feb	17	1.255272505	1
F1	0	L4	28-feb	11-feb	17	1.255272505	1
F1	0	L4	28-feb	11-feb	17	1.255272505	1
F1	0	L4	28-feb	11-feb	17	1.255272505	1
F1	0	L4	04-mar	11-feb	21	1.342422681	1
F1	0	L4	04-mar	11-feb	21	1.342422681	1
F1	0	L4	08-mar	11-feb	25	1.414973348	1
F1	0	L4	08-mar	11-feb	25	1.414973348	1
F1	0	L4	08-mar	11-feb	25	1.414973348	1
F1	0	L4	08-mar	11-feb	25	1.414973348	1
F1	0	L4	08-mar	11-feb	25	1.414973348	1
F1	0	L4	08-mar	11-feb	25	1.414973348	1
F1	0	L4	08-mar	11-feb	25	1.414973348	1
F1	0	L4	08-mar	11-feb	25	1.414973348	1
F1	0	L4	10-mar	11-feb	27	1.447158031	1
F1	0	L4	10-mar	11-feb	27	1.447158031	1
F1	0	L4	10-mar	11-feb	27	1.447158031	1
F1	0	L4	10-mar	11-feb	27	1.447158031	1
F1	0	L4	10-mar	11-feb	27	1.447158031	1
F1	0	L4	12-mar	11-feb	29	1.477121255	1
F1	0	L4	12-mar	11-feb	29	1.477121255	1
F1	0	L4	12-mar	11-feb	29	1.477121255	1
F1	0	L4	12-mar	11-feb	29	1.477121255	1
F1	0	L4	12-mar	11-feb	29	1.477121255	1
F1	0	L4	12-mar	11-feb	29	1.477121255	1
F1	0	L4	12-mar	11-feb	29	1.477121255	1
F1	0	L4	14-mar	11-feb	31	1.505149978	1
F1	0	L4	14-mar	11-feb	31	1.505149978	1
F1	0	L4	20-mar	11-feb	37	1.579783597	1
F1	0	L4	20-mar	11-feb	37	1.579783597	1
F1	0	L4	20-mar	11-feb	37	1.579783597	1
F1	0	L4	20-mar	11-feb	37	1.579783597	1
F1	0	L4	20-mar	11-feb	37	1.579783597	1
F1	0	L4	22-mar	11-feb	39	1.602059991	1
F1	0	L4	24-mar	11-feb	41	1.62324929	1
F1	0	L4	24-mar	11-feb	41	1.62324929	1
F1	0	L4	24-mar	11-feb	41	1.62324929	1
F1	0	L4	24-mar	11-feb	41	1.62324929	1
F1	0	L4	24-mar	11-feb	41	1.62324929	1
F1	0	L4	24-mar	11-feb	41	1.62324929	1
F1	0	L4	24-mar	11-feb	41	1.62324929	1
F1	0	L4	26-mar	11-feb	43	1.643452676	1
F1	0	L4	26-mar	11-feb	43	1.643452676	1
F1	0	L4	26-mar	11-feb	43	1.643452676	1
F1	0	L4	26-mar	11-feb	43	1.643452676	1
F1	0	L4	26-mar	11-feb	43	1.643452676	1
F1	0	L4	30-mar	11-feb	47	1.681241237	1
F1	0	L4	01-apr	11-feb	49	1.698970004	1
F1	0	L4	01-apr	11-feb	49	1.698970004	1
F1	0	L4	01-apr	11-feb	49	1.698970004	1
F1	0	L4	01-apr	11-feb	49	1.698970004	1
F1	0	L4	03-apr	11-feb	51	1.716003344	1
F1	0	L4	07-apr	11-feb	55	1.748188027	1
F1	20	L4	02-mar	13-feb	17	1.255272505	1
F1	20	L4	04-mar	13-feb	19	1.301029996	1
F1	20	L4	08-mar	13-feb	23	1.380211242	1
F1	20	L4	08-mar	13-feb	23	1.380211242	1
F1	20	L4	08-mar	13-feb	23	1.380211242	1
F1	20	L4	08-mar	13-feb	23	1.380211242	1
F1	20	L4	10-mar	13-feb	25	1.414973348	1
F1	20	L4	10-mar	13-feb	25	1.414973348	1
F1	20	L4	10-mar	13-feb	25	1.414973348	1
F1	20	L4	12-mar	13-feb	27	1.447158031	1
F1	20	L4	14-mar	13-feb	29	1.477121255	1
F1	20	L4	14-mar	13-feb	29	1.477121255	1
F1	20	L4	14-mar	13-feb	29	1.477121255	1
F1	20	L4	14-mar	13-feb	29	1.477121255	1
F1	20	L4	14-mar	13-feb	29	1.477121255	1
F1	20	L4	14-mar	13-feb	29	1.477121255	1
F1	20	L4	14-mar	13-feb	29	1.477121255	1
F1	20	L4	14-mar	13-feb	29	1.477121255	1
F1	20	L4	16-mar	13-feb	31	1.505149978	1
F1	20	L4	16-mar	13-feb	31	1.505149978	1
F1	20	L4	16-mar	13-feb	31	1.505149978	1
F1	20	L4	16-mar	13-feb	31	1.505149978	1
F1	20	L4	16-mar	13-feb	31	1.505149978	1
F1	20	L4	16-mar	13-feb	31	1.505149978	1
F1	20	L4	16-mar	13-feb	31	1.505149978	1
F1	20	L4	18-mar	13-feb	33	1.531478917	1
F1	20	L4	18-mar	13-feb	33	1.531478917	1
F1	20	L4	18-mar	13-feb	33	1.531478917	1
F1	20	L4	18-mar	13-feb	33	1.531478917	1
F1	20	L4	18-mar	13-feb	33	1.531478917	1
F1	20	L4	18-mar	13-feb	33	1.531478917	1
F1	20	L4	18-mar	13-feb	33	1.531478917	1
F1	20	L4	18-mar	13-feb	33	1.531478917	1
F1	20	L4	18-mar	13-feb	33	1.531478917	1
F1	20	L4	18-mar	13-feb	33	1.531478917	1
F1	20	L4	18-mar	13-feb	33	1.531478917	1
F1	20	L4	18-mar	13-feb	33	1.531478917	1
F1	20	L4	18-mar	13-feb	33	1.531478917	1
F1	20	L4	18-mar	13-feb	33	1.531478917	1
F1	20	L4	18-mar	13-feb	33	1.531478917	1
F1	20	L4	18-mar	13-feb	33	1.531478917	1
F1	20	L4	18-mar	13-feb	33	1.531478917	1
F1	20	L4	18-mar	13-feb	33	1.531478917	1
F1	20	L4	18-mar	13-feb	33	1.531478917	1
F1	20	L4	18-mar	13-feb	33	1.531478917	1
F1	20	L4	18-mar	13-feb	33	1.531478917	1
F1	20	L4	18-mar	13-feb	33	1.531478917	1
F1	20	L4	18-mar	13-feb	33	1.531478917	1
F1	20	L4	18-mar	13-feb	33	1.531478917	1
F1	20	L4	20-mar	13-feb	35	1.556302501	1
F1	20	L4	20-mar	13-feb	35	1.556302501	1
F1	20	L4	20-mar	13-feb	35	1.556302501	1
F1	20	L4	20-mar	13-feb	35	1.556302501	1
F1	20	L4	22-mar	13-feb	37	1.579783597	1
F1	20	L4	24-mar	13-feb	39	1.602059991	1
F1	20	L4	24-mar	13-feb	39	1.602059991	1
F1	20	L4	24-mar	13-feb	39	1.602059991	1
F1	20	L4	28-mar	13-feb	43	1.643452676	1
F1	20	L4	28-mar	13-feb	43	1.643452676	1
F1	20	L4	28-mar	13-feb	43	1.643452676	1
F1	20	L4	28-mar	13-feb	43	1.643452676	1
F1	40	L4	26-feb	15-feb	11	1.079181246	1
F1	40	L4	04-mar	15-feb	17	1.255272505	1
F1	40	L4	08-mar	15-feb	21	1.342422681	1
F1	40	L4	08-mar	15-feb	21	1.342422681	1
F1	40	L4	10-mar	15-feb	23	1.380211242	1
F1	40	L4	10-mar	15-feb	23	1.380211242	1
F1	40	L4	12-mar	15-feb	25	1.414973348	1
F1	40	L4	12-mar	15-feb	25	1.414973348	1
F1	40	L4	12-mar	15-feb	25	1.414973348	1
F1	40	L4	12-mar	15-feb	25	1.414973348	1
F1	40	L4	12-mar	15-feb	25	1.414973348	1
F1	40	L4	12-mar	15-feb	25	1.414973348	1
F1	40	L4	12-mar	15-feb	25	1.414973348	1
F1	40	L4	14-mar	15-feb	27	1.447158031	1
F1	40	L4	14-mar	15-feb	27	1.447158031	1
F1	40	L4	14-mar	15-feb	27	1.447158031	1
F1	40	L4	14-mar	15-feb	27	1.447158031	1
F1	40	L4	14-mar	15-feb	27	1.447158031	1
F1	40	L4	14-mar	15-feb	27	1.447158031	1
F1	40	L4	14-mar	15-feb	27	1.447158031	1
F1	40	L4	14-mar	15-feb	27	1.447158031	1
F1	40	L4	16-mar	15-feb	29	1.477121255	1
F1	40	L4	16-mar	15-feb	29	1.477121255	1
F1	40	L4	16-mar	15-feb	29	1.477121255	1
F1	40	L4	16-mar	15-feb	29	1.477121255	1
F1	40	L4	16-mar	15-feb	29	1.477121255	1
F1	40	L4	16-mar	15-feb	29	1.477121255	1
F1	40	L4	16-mar	15-feb	29	1.477121255	1
F1	40	L4	16-mar	15-feb	29	1.477121255	1
F1	40	L4	16-mar	15-feb	29	1.477121255	1
F1	40	L4	18-mar	15-feb	31	1.505149978	1
F1	40	L4	18-mar	15-feb	31	1.505149978	1
F1	40	L4	18-mar	15-feb	31	1.505149978	1
F1	40	L4	18-mar	15-feb	31	1.505149978	1
F1	40	L4	18-mar	15-feb	31	1.505149978	1
F1	40	L4	18-mar	15-feb	31	1.505149978	1
F1	40	L4	18-mar	15-feb	31	1.505149978	1
F1	40	L4	20-mar	15-feb	33	1.531478917	1
F1	40	L4	20-mar	15-feb	33	1.531478917	1
F1	40	L4	20-mar	15-feb	33	1.531478917	1
F1	40	L4	20-mar	15-feb	33	1.531478917	1
F1	40	L4	20-mar	15-feb	33	1.531478917	1
F1	40	L4	22-mar	15-feb	35	1.556302501	1
F1	40	L4	22-mar	15-feb	35	1.556302501	1
F1	40	L4	24-mar	15-feb	37	1.579783597	1
F1	40	L4	24-mar	15-feb	37	1.579783597	1
F1	40	L4	24-mar	15-feb	37	1.579783597	1
F1	40	L4	24-mar	15-feb	37	1.579783597	1
F1	40	L4	24-mar	15-feb	37	1.579783597	1
F1	40	L4	28-mar	15-feb	41	1.62324929	1
F1	40	L4	28-mar	15-feb	41	1.62324929	1
F1	40	L4	30-mar	15-feb	43	1.643452676	1
F1	40	L4	30-mar	15-feb	43	1.643452676	1
F1	40	L4	01-apr	15-feb	45	1.662757832	1
F1	40	L4	01-apr	15-feb	45	1.662757832	1
F1	40	L4	03-apr	15-feb	47	1.681241237	1
F1	40	L4	05-apr	15-feb	49	1.698970004	1
F1	40	L4	07-apr	15-feb	51	1.716003344	1
F1	40	L4	13-apr	15-feb	57	1.763427994	1
F2	0	L4	10-mar	26-feb	12	1.113943352	1
F2	0	L4	10-mar	26-feb	12	1.113943352	1
F2	0	L4	12-mar	26-feb	14	1.176091259	1
F2	0	L4	12-mar	26-feb	14	1.176091259	1
F2	0	L4	14-mar	26-feb	16	1.230448921	1
F2	0	L4	14-mar	26-feb	16	1.230448921	1
F2	0	L4	14-mar	26-feb	16	1.230448921	1
F2	0	L4	14-mar	26-feb	16	1.230448921	1
F2	0	L4	14-mar	26-feb	16	1.230448921	1
F2	0	L4	14-mar	26-feb	16	1.230448921	1
F2	0	L4	14-mar	26-feb	16	1.230448921	1
F2	0	L4	14-mar	26-feb	16	1.230448921	1
F2	0	L4	14-mar	26-feb	16	1.230448921	1
F2	0	L4	14-mar	26-feb	16	1.230448921	1
F2	0	L4	14-mar	26-feb	16	1.230448921	1
F2	0	L4	16-mar	26-feb	18	1.278753601	1
F2	0	L4	16-mar	26-feb	18	1.278753601	1
F2	0	L4	16-mar	26-feb	18	1.278753601	1
F2	0	L4	16-mar	26-feb	18	1.278753601	1
F2	0	L4	16-mar	26-feb	18	1.278753601	1
F2	0	L4	16-mar	26-feb	18	1.278753601	1
F2	0	L4	16-mar	26-feb	18	1.278753601	1
F2	0	L4	16-mar	26-feb	18	1.278753601	1
F2	0	L4	16-mar	26-feb	18	1.278753601	1
F2	0	L4	16-mar	26-feb	18	1.278753601	1
F2	0	L4	16-mar	26-feb	18	1.278753601	1
F2	0	L4	18-mar	26-feb	20	1.322219295	1
F2	0	L4	18-mar	26-feb	20	1.322219295	1
F2	0	L4	20-mar	26-feb	22	1.361727836	1
F2	0	L4	20-mar	26-feb	22	1.361727836	1
F2	0	L4	20-mar	26-feb	22	1.361727836	1
F2	0	L4	20-mar	26-feb	22	1.361727836	1
F2	0	L4	22-mar	26-feb	24	1.397940009	1
F2	0	L4	22-mar	26-feb	24	1.397940009	1
F2	0	L4	24-mar	26-feb	26	1.431363764	1
F2	0	L4	24-mar	26-feb	26	1.431363764	1
F2	0	L4	24-mar	26-feb	26	1.431363764	1
F2	0	L4	24-mar	26-feb	26	1.431363764	1
F2	0	L4	24-mar	26-feb	26	1.431363764	1
F2	0	L4	24-mar	26-feb	26	1.431363764	1
F2	0	L4	24-mar	26-feb	26	1.431363764	1
F2	0	L4	24-mar	26-feb	26	1.431363764	1
F2	0	L4	26-mar	26-feb	28	1.462397998	1
F2	0	L4	26-mar	26-feb	28	1.462397998	1
F2	0	L4	26-mar	26-feb	28	1.462397998	1
F2	0	L4	26-mar	26-feb	28	1.462397998	1
F2	0	L4	26-mar	26-feb	28	1.462397998	1
F2	0	L4	26-mar	26-feb	28	1.462397998	1
F2	0	L4	26-mar	26-feb	28	1.462397998	1
F2	0	L4	26-mar	26-feb	28	1.462397998	1
F2	0	L4	26-mar	26-feb	28	1.462397998	1
F2	0	L4	26-mar	26-feb	28	1.462397998	1
F2	0	L4	26-mar	26-feb	28	1.462397998	1
F2	0	L4	26-mar	26-feb	28	1.462397998	1
F2	0	L4	26-mar	26-feb	28	1.462397998	1
F2	0	L4	26-mar	26-feb	28	1.462397998	1
F2	0	L4	26-mar	26-feb	28	1.462397998	1
F2	0	L4	26-mar	26-feb	28	1.462397998	1
F2	0	L4	26-mar	26-feb	28	1.462397998	1
F2	0	L4	26-mar	26-feb	28	1.462397998	1
F2	0	L4	28-mar	26-feb	30	1.491361694	1
F2	0	L4	28-mar	26-feb	30	1.491361694	1
F2	0	L4	28-mar	26-feb	30	1.491361694	1
F2	0	L4	28-mar	26-feb	30	1.491361694	1
F2	0	L4	28-mar	26-feb	30	1.491361694	1
F2	0	L4	28-mar	26-feb	30	1.491361694	1
F2	0	L4	30-mar	26-feb	32	1.51851394	1
F2	0	L4	30-mar	26-feb	32	1.51851394	1
F2	20	L4	12-mar	28-feb	12	1.113943352	1
F2	20	L4	16-mar	28-feb	16	1.230448921	1
F2	20	L4	22-mar	28-feb	22	1.361727836	1
F2	20	L4	22-mar	28-feb	22	1.361727836	1
F2	20	L4	22-mar	28-feb	22	1.361727836	1
F2	20	L4	22-mar	28-feb	22	1.361727836	1
F2	20	L4	22-mar	28-feb	22	1.361727836	1
F2	20	L4	22-mar	28-feb	22	1.361727836	1
F2	20	L4	22-mar	28-feb	22	1.361727836	1
F2	20	L4	22-mar	28-feb	22	1.361727836	1
F2	20	L4	22-mar	28-feb	22	1.361727836	1
F2	20	L4	22-mar	28-feb	22	1.361727836	1
F2	20	L4	22-mar	28-feb	22	1.361727836	1
F2	20	L4	22-mar	28-feb	22	1.361727836	1
F2	20	L4	22-mar	28-feb	22	1.361727836	1
F2	20	L4	22-mar	28-feb	22	1.361727836	1
F2	20	L4	22-mar	28-feb	22	1.361727836	1
F2	20	L4	22-mar	28-feb	22	1.361727836	1
F2	20	L4	22-mar	28-feb	22	1.361727836	1
F2	20	L4	22-mar	28-feb	22	1.361727836	1
F2	20	L4	22-mar	28-feb	22	1.361727836	1
F2	20	L4	22-mar	28-feb	22	1.361727836	1
F2	20	L4	22-mar	28-feb	22	1.361727836	1
F2	20	L4	22-mar	28-feb	22	1.361727836	1
F2	20	L4	22-mar	28-feb	22	1.361727836	1
F2	20	L4	22-mar	28-feb	22	1.361727836	1
F2	20	L4	22-mar	28-feb	22	1.361727836	1
F2	20	L4	22-mar	28-feb	22	1.361727836	1
F2	20	L4	22-mar	28-feb	22	1.361727836	1
F2	20	L4	22-mar	28-feb	22	1.361727836	1
F2	20	L4	22-mar	28-feb	22	1.361727836	1
F2	20	L4	26-mar	28-feb	26	1.431363764	1
F2	20	L4	26-mar	28-feb	26	1.431363764	1
F2	20	L4	26-mar	28-feb	26	1.431363764	1
F2	20	L4	26-mar	28-feb	26	1.431363764	1
F2	20	L4	26-mar	28-feb	26	1.431363764	1
F2	20	L4	26-mar	28-feb	26	1.431363764	1
F2	20	L4	26-mar	28-feb	26	1.431363764	1
F2	20	L4	26-mar	28-feb	26	1.431363764	1
F2	20	L4	26-mar	28-feb	26	1.431363764	1
F2	20	L4	26-mar	28-feb	26	1.431363764	1
F2	20	L4	28-mar	28-feb	28	1.462397998	1
F2	20	L4	28-mar	28-feb	28	1.462397998	1
F2	20	L4	28-mar	28-feb	28	1.462397998	1
F2	20	L4	28-mar	28-feb	28	1.462397998	1
F2	20	L4	28-mar	28-feb	28	1.462397998	1
F2	20	L4	28-mar	28-feb	28	1.462397998	1
F2	20	L4	28-mar	28-feb	28	1.462397998	1
F2	20	L4	30-mar	28-feb	30	1.491361694	1
F2	20	L4	30-mar	28-feb	30	1.491361694	1
F2	20	L4	30-mar	28-feb	30	1.491361694	1
F2	20	L4	30-mar	28-feb	30	1.491361694	1
F2	20	L4	30-mar	28-feb	30	1.491361694	1
F2	20	L4	30-mar	28-feb	30	1.491361694	1
F2	20	L4	30-mar	28-feb	30	1.491361694	1
F2	20	L4	30-mar	28-feb	30	1.491361694	1
F2	20	L4	01-apr	28-feb	32	1.51851394	1
F2	20	L4	01-apr	28-feb	32	1.51851394	1
F2	20	L4	01-apr	28-feb	32	1.51851394	1
F2	20	L4	01-apr	28-feb	32	1.51851394	1
F2	20	L4	01-apr	28-feb	32	1.51851394	1
F2	20	L4	01-apr	28-feb	32	1.51851394	1
F2	20	L4	03-apr	28-feb	34	1.544068044	1
F2	20	L4	03-apr	28-feb	34	1.544068044	1
F2	20	L4	03-apr	28-feb	34	1.544068044	1
F2	20	L4	03-apr	28-feb	34	1.544068044	1
F2	20	L4	03-apr	28-feb	34	1.544068044	1
F2	20	L4	03-apr	28-feb	34	1.544068044	1
F2	20	L4	09-apr	28-feb	40	1.612783857	1
F2	40	L4	16-mar	02-mar	14	1.176091259	1
F2	40	L4	18-mar	02-mar	16	1.230448921	1
F2	40	L4	18-mar	02-mar	16	1.230448921	1
F2	40	L4	18-mar	02-mar	16	1.230448921	1
F2	40	L4	20-mar	02-mar	18	1.278753601	1
F2	40	L4	22-mar	02-mar	20	1.322219295	1
F2	40	L4	24-mar	02-mar	22	1.361727836	1
F2	40	L4	26-mar	02-mar	24	1.397940009	1
F2	40	L4	26-mar	02-mar	24	1.397940009	1
F2	40	L4	26-mar	02-mar	24	1.397940009	1
F2	40	L4	26-mar	02-mar	24	1.397940009	1
F2	40	L4	28-mar	02-mar	26	1.431363764	1
F2	40	L4	28-mar	02-mar	26	1.431363764	1
F2	40	L4	30-mar	02-mar	28	1.462397998	1
F2	40	L4	01-apr	02-mar	30	1.491361694	1
F2	40	L4	03-apr	02-mar	32	1.51851394	1
F2	40	L4	03-apr	02-mar	32	1.51851394	1
F2	40	L4	03-apr	02-mar	32	1.51851394	1
F2	40	L4	03-apr	02-mar	32	1.51851394	1
F2	40	L4	03-apr	02-mar	32	1.51851394	1
F2	40	L4	03-apr	02-mar	32	1.51851394	1
F2	40	L4	03-apr	02-mar	32	1.51851394	1
F2	40	L4	03-apr	02-mar	32	1.51851394	1
F2	40	L4	03-apr	02-mar	32	1.51851394	1
F2	40	L4	05-apr	02-mar	34	1.544068044	1
F2	40	L4	05-apr	02-mar	34	1.544068044	1
F2	40	L4	05-apr	02-mar	34	1.544068044	1
F2	40	L4	05-apr	02-mar	34	1.544068044	1
F2	40	L4	05-apr	02-mar	34	1.544068044	1
F2	40	L4	05-apr	02-mar	34	1.544068044	1
F2	40	L4	05-apr	02-mar	34	1.544068044	1
F2	40	L4	05-apr	02-mar	34	1.544068044	1
F2	40	L4	07-apr	02-mar	36	1.568201724	1
F2	40	L4	07-apr	02-mar	36	1.568201724	1
F2	40	L4	07-apr	02-mar	36	1.568201724	1
F2	40	L4	07-apr	02-mar	36	1.568201724	1
F2	40	L4	07-apr	02-mar	36	1.568201724	1
F2	40	L4	07-apr	02-mar	36	1.568201724	1
F2	40	L4	07-apr	02-mar	36	1.568201724	1
F2	40	L4	07-apr	02-mar	36	1.568201724	1
F2	40	L4	07-apr	02-mar	36	1.568201724	1
F2	40	L4	07-apr	02-mar	36	1.568201724	1
F2	40	L4	07-apr	02-mar	36	1.568201724	1
F2	40	L4	07-apr	02-mar	36	1.568201724	1
F2	40	L4	07-apr	02-mar	36	1.568201724	1
F2	40	L4	09-apr	02-mar	38	1.591064607	1
F2	40	L4	09-apr	02-mar	38	1.591064607	1
F2	40	L4	09-apr	02-mar	38	1.591064607	1
F2	40	L4	09-apr	02-mar	38	1.591064607	1
F2	40	L4	09-apr	02-mar	38	1.591064607	1
F2	40	L4	09-apr	02-mar	38	1.591064607	1
F2	40	L4	09-apr	02-mar	38	1.591064607	1
F2	40	L4	09-apr	02-mar	38	1.591064607	1
F2	40	L4	09-apr	02-mar	38	1.591064607	1
F2	40	L4	11-apr	02-mar	40	1.612783857	1
F2	40	L4	11-apr	02-mar	40	1.612783857	1
F2	40	L4	13-apr	02-mar	42	1.633468456	1
F2	40	L4	13-apr	02-mar	42	1.633468456	1
F2	40	L4	13-apr	02-mar	42	1.633468456	1
F2	40	L4	13-apr	02-mar	42	1.633468456	1
F2	40	L4	13-apr	02-mar	42	1.633468456	1
F2	40	L4	13-apr	02-mar	42	1.633468456	1
F2	40	L4	13-apr	02-mar	42	1.633468456	1
F2	40	L4	15-apr	02-mar	44	1.653212514	1
F2	40	L4	15-apr	02-mar	44	1.653212514	1
F0	0	L5	08-feb	28-jan	11	1.079181246	1
F0	0	L5	10-feb	28-jan	13	1.146128036	1
F0	0	L5	12-feb	28-jan	15	1.204119983	1
F0	0	L5	14-feb	28-jan	17	1.255272505	1
F0	0	L5	14-feb	28-jan	17	1.255272505	1
F0	0	L5	16-feb	28-jan	19	1.301029996	1
F0	0	L5	20-feb	28-jan	23	1.380211242	1
F0	0	L5	22-feb	28-jan	25	1.414973348	1
F0	0	L5	24-feb	28-jan	27	1.447158031	1
F0	0	L5	24-feb	28-jan	27	1.447158031	1
F0	0	L5	24-feb	28-jan	27	1.447158031	1
F0	0	L5	26-feb	28-jan	29	1.477121255	1
F0	0	L5	26-feb	28-jan	29	1.477121255	1
F0	0	L5	26-feb	28-jan	29	1.477121255	1
F0	0	L5	26-feb	28-jan	29	1.477121255	1
F0	0	L5	26-feb	28-jan	29	1.477121255	1
F0	0	L5	26-feb	28-jan	29	1.477121255	1
F0	0	L5	26-feb	28-jan	29	1.477121255	1
F0	0	L5	26-feb	28-jan	29	1.477121255	1
F0	0	L5	26-feb	28-jan	29	1.477121255	1
F0	0	L5	28-feb	28-jan	31	1.505149978	1
F0	0	L5	28-feb	28-jan	31	1.505149978	1
F0	0	L5	28-feb	28-jan	31	1.505149978	1
F0	0	L5	02-mar	28-jan	33	1.531478917	1
F0	0	L5	02-mar	28-jan	33	1.531478917	1
F0	0	L5	02-mar	28-jan	33	1.531478917	1
F0	0	L5	02-mar	28-jan	33	1.531478917	1
F0	0	L5	02-mar	28-jan	33	1.531478917	1
F0	0	L5	02-mar	28-jan	33	1.531478917	1
F0	0	L5	02-mar	28-jan	33	1.531478917	1
F0	0	L5	02-mar	28-jan	33	1.531478917	1
F0	0	L5	04-mar	28-jan	35	1.556302501	1
F0	0	L5	04-mar	28-jan	35	1.556302501	1
F0	0	L5	04-mar	28-jan	35	1.556302501	1
F0	0	L5	04-mar	28-jan	35	1.556302501	1
F0	0	L5	08-mar	28-jan	39	1.602059991	1
F0	0	L5	08-mar	28-jan	39	1.602059991	1
F0	0	L5	08-mar	28-jan	39	1.602059991	1
F0	0	L5	08-mar	28-jan	39	1.602059991	1
F0	0	L5	12-mar	28-jan	43	1.643452676	1
F0	0	L5	12-mar	28-jan	43	1.643452676	1
F0	0	L5	12-mar	28-jan	43	1.643452676	1
F0	0	L5	12-mar	28-jan	43	1.643452676	1
F0	0	L5	12-mar	28-jan	43	1.643452676	1
F0	0	L5	12-mar	28-jan	43	1.643452676	1
F0	0	L5	12-mar	28-jan	43	1.643452676	1
F0	0	L5	14-mar	28-jan	45	1.662757832	1
F0	0	L5	14-mar	28-jan	45	1.662757832	1
F0	0	L5	14-mar	28-jan	45	1.662757832	1
F0	0	L5	16-mar	28-jan	47	1.681241237	1
F0	0	L5	16-mar	28-jan	47	1.681241237	1
F0	0	L5	16-mar	28-jan	47	1.681241237	1
F0	0	L5	18-mar	28-jan	49	1.698970004	1
F0	0	L5	18-mar	28-jan	49	1.698970004	1
F0	0	L5	18-mar	28-jan	49	1.698970004	1
F0	0	L5	18-mar	28-jan	49	1.698970004	1
F0	0	L5	20-mar	28-jan	51	1.716003344	1
F0	0	L5	20-mar	28-jan	51	1.716003344	1
F0	0	L5	20-mar	28-jan	51	1.716003344	1
F0	0	L5	20-mar	28-jan	51	1.716003344	1
F0	0	L5	24-mar	28-jan	55	1.748188027	1
F0	0	L5	24-mar	28-jan	55	1.748188027	1
F0	0	L5	24-mar	28-jan	55	1.748188027	1
F0	0	L5	24-mar	28-jan	55	1.748188027	1
F0	0	L5	24-mar	28-jan	55	1.748188027	1
F0	0	L5	24-mar	28-jan	55	1.748188027	1
F0	0	L5	24-mar	28-jan	55	1.748188027	1
F0	0	L5	15-apr	28-jan	77	1.892094603	1
F0	20	L5	10-feb	30-jan	11	1.079181246	1
F0	20	L5	10-feb	30-jan	11	1.079181246	1
F0	20	L5	16-feb	30-jan	17	1.255272505	1
F0	20	L5	16-feb	30-jan	17	1.255272505	1
F0	20	L5	16-feb	30-jan	17	1.255272505	1
F0	20	L5	18-feb	30-jan	19	1.301029996	1
F0	20	L5	20-feb	30-jan	21	1.342422681	1
F0	20	L5	22-feb	30-jan	23	1.380211242	1
F0	20	L5	22-feb	30-jan	23	1.380211242	1
F0	20	L5	22-feb	30-jan	23	1.380211242	1
F0	20	L5	22-feb	30-jan	23	1.380211242	1
F0	20	L5	22-feb	30-jan	23	1.380211242	1
F0	20	L5	22-feb	30-jan	23	1.380211242	1
F0	20	L5	24-feb	30-jan	25	1.414973348	1
F0	20	L5	24-feb	30-jan	25	1.414973348	1
F0	20	L5	26-feb	30-jan	27	1.447158031	1
F0	20	L5	26-feb	30-jan	27	1.447158031	1
F0	20	L5	26-feb	30-jan	27	1.447158031	1
F0	20	L5	26-feb	30-jan	27	1.447158031	1
F0	20	L5	26-feb	30-jan	27	1.447158031	1
F0	20	L5	28-feb	30-jan	29	1.477121255	1
F0	20	L5	28-feb	30-jan	29	1.477121255	1
F0	20	L5	28-feb	30-jan	29	1.477121255	1
F0	20	L5	28-feb	30-jan	29	1.477121255	1
F0	20	L5	28-feb	30-jan	29	1.477121255	1
F0	20	L5	28-feb	30-jan	29	1.477121255	1
F0	20	L5	28-feb	30-jan	29	1.477121255	1
F0	20	L5	02-mar	30-jan	31	1.505149978	1
F0	20	L5	02-mar	30-jan	31	1.505149978	1
F0	20	L5	02-mar	30-jan	31	1.505149978	1
F0	20	L5	02-mar	30-jan	31	1.505149978	1
F0	20	L5	02-mar	30-jan	31	1.505149978	1
F0	20	L5	02-mar	30-jan	31	1.505149978	1
F0	20	L5	04-mar	30-jan	33	1.531478917	1
F0	20	L5	04-mar	30-jan	33	1.531478917	1
F0	20	L5	04-mar	30-jan	33	1.531478917	1
F0	20	L5	08-mar	30-jan	37	1.579783597	1
F0	20	L5	12-mar	30-jan	41	1.62324929	1
F0	20	L5	12-mar	30-jan	41	1.62324929	1
F0	20	L5	14-mar	30-jan	43	1.643452676	1
F0	20	L5	14-mar	30-jan	43	1.643452676	1
F0	20	L5	14-mar	30-jan	43	1.643452676	1
F0	20	L5	16-mar	30-jan	45	1.662757832	1
F0	20	L5	16-mar	30-jan	45	1.662757832	1
F0	20	L5	18-mar	30-jan	47	1.681241237	1
F0	20	L5	18-mar	30-jan	47	1.681241237	1
[truncated: 1,477 more rows]
