# Supplementary material for: Bugs on Drugs: Paracetamol Exposure Reveals Genotype-Specific Generational Effects on Life History Traits in Drosophila melanogaster
Source: Insects. 2024 Oct 1;15(10):763. doi: 10.3390/insects15100763 (PMC11509061; doi:10.3390/insects15100763)
Supplement: Supplementary file 1 [file insects-15-00763-s001.zip › NMR_data.csv]

Day	Rep	NMR.signal
0	1	0.9859
0	2	0.9067
0	3	1.0648
0	4	1.0018
0	5	1.0574
0	6	0.9376
0	7	0.9956
0	8	1.0502
3	1	1.0962
3	2	1.1095
3	3	1.0171
3	4	1.0435
3	5	0.8816
3	6	0.8407
3	7	0.7564
3	8	0.7652
7	1	1.0036
7	2	0.9357
7	3	1.1036
7	4	0.9457
7	5	0.9342
7	6	0.9384
7	7	0.9683
7	8	0.8772
9	1	0.9247
9	2	1.0038
9	3	0.8831
9	4	0.7569
9	5	0.9819
9	6	1.006
9	7	0.9617
9	8	0.8173
11	1	0.9798
11	2	0.9111
11	3	0.8058
11	4	0.8296
11	5	1.0205
11	6	0.8813
11	7	1.1329
11	8	1.0277
14	1	0.8376
14	2	0.9807
14	3	0.8275
14	4	0.86
14	5	0.842
14	6	0.9984
14	7	0.9968
14	8	0.9383
28	1	0.9499
28	2	1.1492
28	3	0.9913
28	4	1.1004
28	5	1.1396
28	6	0.9626
28	7	0.919
28	8	1.0338
45	1	1.0608
45	2	1.0718
45	3	1.2252
45	4	1.1181
45	5	1.2441
45	6	0.9845
45	7	0.983
45	8	1.0548
